# Supplementary material for: Fungal backpackers—the mycobiome of Ips typographus after more than 80 years of research
Source: Front Microbiol. 2026 Jan 21;16:1695278. doi: 10.3389/fmicb.2025.1695278 (PMC12870000; doi:10.3389/fmicb.2025.1695278)
Supplement: Supplementary file 8 [file Table_1.xlsx]

## Sheet: Sheet1
Publication	Country	Geographic Region	Material studied	Method	Primer	genetic region	Research focus
Baños-Quintana et al. 2024	Germany	central Europe	pupal_chamber, plugs, eggs	Amplicon sequencing	ITS1F / ITS2	ITS1	all fungal sequences
Barta et al. 2018	Slovakia	eastern Europe	Beetle	Culture - Sanger sequencing	ITS5 / ITS4	ITS	Beetle parasites
Barta et al. 2020	Bulgaria	eastern Europe	Beetle	Culture - Sanger sequencing	ITS3 / ITS4	ITS2	focussed only on Baeuveria
Chakraborty et al. 2020	Czech	central Europe	gut	Amplicon sequencing	ITS3 / ITS4	ITS2	gut mycobiome
Chakraborty et al. 2023	Austria	central Europe	beetles, wood, larvae	Amplicon sequencing	341F / ITS3	ITS2	all fungal sequences
Chang et al. 2019	China	Asia	Beetle	Culture - Sanger sequencing	ITS1-F / ITS4; Bt2a / Bt2b; T10 / Bt2a / Bt2b; EF2F / EF2R; ITS3 / LR3; CL2F / CL2R	ITS; ß-tubulin; TEF 1-?; LSU; CAL	filamentous cultivable beetle symbionts
Furniss et al. 1990	Norway	northern Europe	Bettles, galleries	Culture - morphological determination	NA	NA	filamentous cultivable beetle symbionts
Giordano et al. 2013	Italy	southern Europe	Beetle	Sequencing of clone libraries and culturing with Sanger sequencing	ITS3 / TW13	ITS2	fungal otus (DNA) + filamentous cultivable beetle symbionts (Culture)
Grosmann 1931	Germany	central Europe	Beetle	Culture - morphological determination	NA	NA	filamentous cultivable beetle symbionts
Hyblerová 2021	Slowakia	eastern Europe	Beetles	Culture - Sanger sequencing	ITS5 / ITS4	ITS region	Beetle parasites
Jacobs, Kirisits & Wingfield 2003	Austria	central Europe	Beetle	Culture - Sanger sequencing	NS1, NS2, NS3, NS4,	18S & ITS	filamentous cultivable beetle symbionts
Jankowiak & Hilszczanski 2005	Poland	central Europe	Beetle	Culture - morphological determination	NA	NA	filamentous cultivable beetle symbionts
Jankowiak 2004	Poland	central Europe	galleries, sapwood	Culture - morphological determination	NA	NA	filamentous cultivable beetle symbionts
Jankowiak 2004_2	Poland	central Europe	galleries	Culture - morphological determination	NA	NA	cultivable fungal species
Jankowiak 2005	Poland	central Europe	Phloem near galleries	Culture - morphological determination	NA	NA	cultivable fungal species
Jankowiak et al. 2017	Poland / Czech	central Europe	Beetle	Culture - Sanger sequencing	NA	ITS; LSU; ß-tubulin; TEF 1-?	filamentous cultivable beetle symbionts
Jankowiak, Kacprzyk & Mlynarczyk 2009	Poland	central Europe	galleries	Culture - morphological determination	NA	NA	filamentous cultivable beetle symbionts
Käärig 1975	Finland	northern Europe	Beetle	Culture - morphological determination	NA	NA	filamentous cultivable beetle symbionts
Kirisitis 2010	Poland	central Europe	galleries	Culture - morphological determination	NA	NA	filamentous cultivable beetle symbionts
Kirisits 2005	Austria	central Europe	galleries	Culture - morphological determination	NA	NA	focussed only on Gloeocystidium
Kirschner & Oberwinkler 1999	Germany	central Europe	Beetle	Culture - morphological determination	NA	NA	cultivable fungal species
Kirschner 1998	Germany	central Europe	Bettles, galleries	Culture - morphological determination	NA	NA	cultivable fungal species
Kirschner 2001	Germany/Switzerland/northern Italy	central Europe	Beetle	Culture - morphological determination	NA	NA	cultivable fungal species
Kotìnkov -Sychrov 1966	Czech	central Europe	Beetle	Culture - morphological determination	NA	NA	cultivable fungal species
Kowalski et al 2019	Poland	central Europe	galleries	Culture - Sanger sequencing	ITS1 / ITS4	ITS region	cultivable fungal species
Kristis, Grubelnik, Führer 1999	Austria	central Europe	galleries	Culture - morphological determination	NA	NA	filamentous cultivable beetle symbionts
Krokene & Solheim 1996	Norway	northern Europe	Beetle	Culture - morphological determination	NA	NA	filamentous cultivable beetle symbionts
Lednev et al. 2019	Russia	eastern Europe	Beetle	Culture - Sanger sequencing	ITS1F / ITS4	ITS regions; part of 28S	cultivable fungal species
Leufven & Nehls 1986	Denmark	northern Europe	Beetle	Culture - morphological determination	NA	NA	cultivable fungal species
Leufven et al. 1984	Sweden	northern Europe	Beetle	Culture - morphological determination	NA	NA	cultivable fungal species
Linnakoski et al. 2010	Russia/Finland	eastern / northern Europe	Beetle	Culture - Sanger sequencing	ITS1F / ITS4	ITS regions	filamentous cultivable beetle symbionts
Linnakoski et al. 2016	Finland	northern Europe	Beetle	Culture - Sanger sequencing	ITS1F / ITS4	ITS regions	cultivable fungal species
Linnakoski et al. 2021	Finland	northern Europe	mites on Beetles	Culture - Sanger sequencing	ITS1-F / ITS4; T10 / Bt2a / Bt2b	ITS; ß-tubulin	cultivable beetle symbionts
Liu et al. 2025	China	Asia	Beetles	Metagenom	NA	NA	all fungal sequences
Mathiesen 1950	Sweden	northern Europe	Beetle	Culture - morphological determination	NA	NA	cultivable fungal species
Mathiesen-Käärik 1953	Sweden	northern Europe	Bettles, galleries	Culture - morphological determination	NA	NA	cultivable fungal species
Milosavljevic et al. 2021	Serbia	eastern Europe	Beetles	Culture - Sanger sequencing	ITS1 / ITS4	ITS region	Beetle parasites
Moser et al. 1997	Japan	Asia	mites on Beetles	Culture - morphological determination	NA	NA	filamentous cultivable beetle symbionts
Novotny & Jankovsky 2005	Czech	central Europe	Beetle	Culture - morphological determination	NA	NA	filamentous cultivable beetle symbionts
Paciura et al. 2010	China	Asia	Beetle	Culture - Sanger sequencing	ITS3 / LR3; Bt2a / Bt2b; EF1F / EF2R	ITS2 / 28S; b-tubulin; elongation factor 1-a gene region	filamentous cultivable beetle symbionts
Persson et al. 2009	Sweden	northern Europe	Beetle	Culture - Sanger sequencing	ITS1F / ITS4	ITS regions	cultivable fungal species
Reid et al. 2010	Norway	northern Europe	galleries	Culture - Sanger sequencing	SSUZ / LSU4; SSJ and SST	ITS regions; nSSU	filamentous cultivable beetle symbionts
Rennerfelt 1950	Sweden	northern Europe	galleries	Culture - morphological determination	NA	NA	filamentous cultivable beetle symbionts
Repe et al. 2013	Slovenia	southern Europe	Beetle	Culture - Sanger sequencing	ITS1F / ITS4	ITS regions	filamentous cultivable beetle symbionts
Salle et al. 2005	France	central Europe	Beetle	Culture - morphological determination	NA	NA	filamentous cultivable beetle symbionts
Siemaszko 1939	Poland	central Europe	Beetle	Culture - morphological determination	NA	NA	filamentous cultivable beetle symbionts
Solheim 1986	Norway	northern Europe	sapwood	Culture - morphological determination	NA	NA	filamentous cultivable beetle symbionts
Solheim 1988	Norway	northern Europe	Beetle	Culture - morphological determination	NA	NA	filamentous cultivable beetle symbionts
Solheim 1991	Norway	northern Europe	Beetle	Culture - morphological determination	NA	NA	filamentous cultivable beetle symbionts
Solheim 1992	Norway	northern Europe	sapwood	Culture - morphological determination	NA	NA	cultivable fungal species
Solheim 1993	Norway	northern Europe	Beetle	Culture - morphological determination	NA	NA	cultivable fungal species
Veselska et al. 2023	Czech	central Europe	Beetles, larvae, galleries	Amplicon sequencing and cultivation with Sanger sequencing	ITS3_KYO2_NGS / ITS4_KYO3_NGS	ITS2	cultivable fungal species
Viiri & Lieutier 2004	France	central Europe	Beetle	Culture - morphological determination	NA	NA	filamentous cultivable beetle symbionts
Viiri 1997	Finland	northern Europe	Beetles, galleries	Culture - morphological determination	NA	NA	cultivable fungal species
Virii & Weissenberg 1995	Finland	northern Europe	Beetle	Culture - morphological determination	NA	NA	filamentous cultivable beetle symbionts
Wang et al. 2024	China	Asia	Beetles, galleries	Culture - Sanger sequencing	ITS1-F / ITS4; ITS3 / LR3; Algr52_412-433_f1 / Algr52_1102_1084_r1; Bt1a / Bt1b205	ITS region; 60S; ß-tubulin	filamentous cultivable beetle symbionts
Wegensteiner et al 2015	Austria, Poland, France	central Europe	Beetles, galleries, traps	Culture - Sanger sequencing	NA	NA	Beetle parasites
Yamaoka et al. 1997	Japan	Asia	Beetles, galleries	Culture - morphological determination	NA	NA	filamentous cultivable beetle symbionts
