# Supplementary material for: Fungal backpackers—the mycobiome of Ips typographus after more than 80 years of research
Source: Front Microbiol. 2026 Jan 21;16:1695278. doi: 10.3389/fmicb.2025.1695278 (PMC12870000; doi:10.3389/fmicb.2025.1695278)
Supplement: Supplementary file 9 [file Table_2.xlsx]

## Sheet: Sheet2
Phylum	Abundance	Species	Ecology	Animal Interaction	Growth	Country	Region	Position	Method	IPS-Association	Literature	year	Primer	genetic region	Comments	Special research focus
Ascomycota	1	Absconditella rubra	lichenized	No specific Interaction	thallus_photosynthetic	Germany	central Europe	pupal_chamber, plugs, eggs	DNA	passivley associated	Baños-Quintana et al. 2024	2024	ITS1F / ITS2	ITS1		all fungal sequences
Zygomycota	1	Absidia glauca	soil_saprotroph	No specific Interaction	filamentous_mycelium	Czech	central Europe	gut	DNA	passivley associated	Chakraborty et al. 2020	2020	ITS3 / ITS4	ITS2		gut mycobiome
Basidiomycota	1	Acaromyces ingoldii	animal_parasite	No specific Interaction	yeast	China	Asia	Beetle	DNA	passivley associated	Liu et al. 2025	2025	metagenome	metagenome Shout gun		all fungal sequences
Ascomycota	1	Acericola italica	wood_saprotroph	No specific Interaction	filamentous_mycelium	Germany	central Europe	pupal_chamber, plugs, eggs	DNA	passivley associated	Baños-Quintana et al. 2024	2024	ITS1F / ITS2	ITS1		all fungal sequences
Ascomycota	1	Acremoniella atra	unspecified_saprotroph	No specific Interaction	filamentous_mycelium	Poland	central Europe	Phloem near galleries	Culture	passivley associated	Jankowiak 2005	2005	NA	NA	morphological determination	cultivable fungal species
Ascomycota	1	Acremonium alternatum	unspecified_saprotroph	No specific Interaction	filamentous_mycelium	Germany	central Europe	Beetles, galleries	Culture	passivley associated	Kirschner 1998	1998	NA	NA	morphological determination	cultivable fungal species
Ascomycota	1	Acremonium rutilum	unspecified_saprotroph	No specific Interaction	filamentous_mycelium	Germany	central Europe	pupal_chamber, plugs, eggs	DNA	passivley associated	Baños-Quintana et al. 2024	2024	ITS1F / ITS2	ITS1		all fungal sequences
Ascomycota	1	Acrodontium luzulae	plant_pathogen	No specific Interaction	filamentous_mycelium	Germany	central Europe	pupal_chamber, plugs, eggs	DNA	passivley associated	Baños-Quintana et al. 2024	2024	ITS1F / ITS2	ITS1		all fungal sequences
Ascomycota	1	Acrodontium pigmentosum	plant_pathogen	No specific Interaction	filamentous_mycelium	Germany	central Europe	pupal_chamber, plugs, eggs	DNA	passivley associated	Baños-Quintana et al. 2024	2024	ITS1F / ITS2	ITS1		all fungal sequences
Ascomycota	1	Actidium hysteroides	litter_saprotroph	No specific Interaction	filamentous_mycelium	Germany	central Europe	Beetles, galleries	Culture	passivley associated	Kirschner 1998	1998	NA	NA	morphological determination	cultivable fungal species
Basidiomycota	1	Agaricus macrocarpus	soil_saprotroph	No specific Interaction	filamentous_mycelium	Germany	central Europe	pupal_chamber, plugs, eggs	DNA	passivley associated	Baños-Quintana et al. 2024	2024	ITS1F / ITS2	ITS1		all fungal sequences
Ascomycota		Akanthomyces lecanii	animal_parasite	invertebrate_parasite	filamentous_mycelium	Germany	central Europe	Beetles, galleries	Culture	Potential core mycobiome	Kirschner 1998	1998	NA	NA	morphological determination	cultivable fungal species
Ascomycota		Akanthomyces lecanii	animal_parasite	invertebrate_parasite	filamentous_mycelium	Germany/Switzerland/northern Italy	central Europe	Beetle	Culture	Potential core mycobiome	Kirschner 2001	2001	NA	NA	morphological determination	cultivable fungal species
Ascomycota	1	Allantonectria miltina	plant_pathogen	No specific Interaction	filamentous_mycelium	Czech	central Europe	gut	DNA	passivley associated	Chakraborty et al. 2020	2020	ITS3 / ITS4	ITS2		gut mycobiome
Ascomycota	1	Allantophomopsiella pseudotsugae	plant_pathogen	No specific Interaction	filamentous_mycelium	Germany	central Europe	pupal_chamber, plugs, eggs	DNA	passivley associated	Baños-Quintana et al. 2024	2024	ITS1F / ITS2	ITS1		all fungal sequences
Ascomycota	7	Alternaria alternata	plant_pathogen	No specific Interaction	filamentous_mycelium	Austria	central Europe	beetles, wood, larvae	DNA	passivley associated	Chakraborty et al. 2023	2023	341F / ITS3	ITS2		all fungal sequences
Ascomycota	7	Alternaria alternata	plant_pathogen	No specific Interaction	filamentous_mycelium	Czech	central Europe	beetles, wood, larvae	DNA	passivley associated	Chakraborty et al. 2023	2023	341F / ITS3	ITS2		all fungal sequences
Ascomycota	7	Alternaria alternata	plant_pathogen	No specific Interaction	filamentous_mycelium	Italy	southern Europe	Beetle	Culture	passivley associated	Giordano et al. 2013	2013	ITS3 / TW13	ITS2		fungal otus (DNA) + filamentous cultivable beetle symbionts (Culture)
Ascomycota	7	Alternaria alternata	plant_pathogen	No specific Interaction	filamentous_mycelium	Poland	central Europe	galleries	Culture	passivley associated	Jankowiak 2004_2	2004	NA	NA	morphological determination	cultivable fungal species
Ascomycota	7	Alternaria alternata	plant_pathogen	No specific Interaction	filamentous_mycelium	Poland	central Europe	Phloem near galleries	Culture	passivley associated	Jankowiak 2005	2005	NA	NA	morphological determination	cultivable fungal species
Ascomycota	7	Alternaria alternata	plant_pathogen	No specific Interaction	filamentous_mycelium	Germany	central Europe	Beetles, galleries	Culture	passivley associated	Kirschner 1998	1998	NA	NA	morphological determination	cultivable fungal species
Ascomycota	7	Alternaria alternata	plant_pathogen	No specific Interaction	filamentous_mycelium	Poland	central Europe	galleries	Culture	passivley associated	Kowalski et al. 2019	2016	ITS1 / ITS4	ITS region		cultivable fungal species
Ascomycota	1	Alternaria angustiovoidea	plant_pathogen	No specific Interaction	filamentous_mycelium	Germany	central Europe	pupal_chamber, plugs, eggs	DNA	passivley associated	Baños-Quintana et al. 2024	2024	ITS1F / ITS2	ITS1		all fungal sequences
Ascomycota	1	Alternaria arbusti	plant_pathogen	No specific Interaction	filamentous_mycelium	Finland	northern Europe	Beetle	Culture	passivley associated	Linnakoski et al. 2016	2016	ITS1F / ITS4	ITS regions		cultivable fungal species
Ascomycota	1	Alternaria dactylidicola	plant_pathogen	No specific Interaction	filamentous_mycelium	Germany	central Europe	pupal_chamber, plugs, eggs	DNA	passivley associated	Baños-Quintana et al. 2024	2024	ITS1F / ITS2	ITS1		all fungal sequences
Ascomycota	1	Alternaria infectoria	plant_pathogen	No specific Interaction	filamentous_mycelium	Italy	southern Europe	Beetle	DNA	passivley associated	Giordano et al. 2013	2013	ITS3 / TW13	ITS2		fungal otus (DNA) + filamentous cultivable beetle symbionts (Culture)
Ascomycota	3	Alternaria metachromatica	plant_pathogen	No specific Interaction	filamentous_mycelium	Germany	central Europe	pupal_chamber, plugs, eggs	DNA	passivley associated	Baños-Quintana et al. 2024	2024	ITS1F / ITS2	ITS1		all fungal sequences
Ascomycota	3	Alternaria metachromatica	plant_pathogen	No specific Interaction	filamentous_mycelium	Austria	central Europe	beetles, wood, larvae	DNA	passivley associated	Chakraborty et al. 2023	2023	341F / ITS3	ITS2		all fungal sequences
Ascomycota	3	Alternaria metachromatica	plant_pathogen	No specific Interaction	filamentous_mycelium	Czech	central Europe	beetles, wood, larvae	DNA	passivley associated	Chakraborty et al. 2023	2023	341F / ITS3	ITS2		all fungal sequences
Ascomycota	1	Alternaria pluriseptata	plant_pathogen	No specific Interaction	filamentous_mycelium	Czech	central Europe	gut	DNA	passivley associated	Chakraborty et al. 2020	2020	ITS3 / ITS4	ITS2		gut mycobiome
Ascomycota	1	Alternaria tenuissima	plant_pathogen	No specific Interaction	filamentous_mycelium	Italy	southern Europe	Beetle	DNA	passivley associated	Giordano et al. 2013	2013	ITS3 / TW13	ITS2		fungal otus (DNA) + filamentous cultivable beetle symbionts (Culture)
Ascomycota	1	Amandinea punctata	lichenized	No specific Interaction	thallus_photosynthetic	Germany	central Europe	pupal_chamber, plugs, eggs	DNA	passivley associated	Baños-Quintana et al. 2024	2024	ITS1F / ITS2	ITS1		all fungal sequences
Basidiomycota	1	Amaropostia stiptica	wood_saprotroph	No specific Interaction	filamentous_mycelium	Germany	central Europe	pupal_chamber, plugs, eggs	DNA	passivley associated	Baños-Quintana et al. 2024	2024	ITS1F / ITS2	ITS1		all fungal sequences
Ascomycota	1	Ampelomyces humuli	plant_pathogen	No specific Interaction	filamentous_mycelium	Italy	southern Europe	Beetle	DNA	passivley associated	Giordano et al. 2013	2013	ITS3 / TW13	ITS2		fungal otus (DNA) + filamentous cultivable beetle symbionts (Culture)
Ascomycota	1	Amphosoma persooniae	wood_saprotroph	No specific Interaction	filamentous_mycelium	Germany	central Europe	pupal_chamber, plugs, eggs	DNA	passivley associated	Baños-Quintana et al. 2024	2024	ITS1F / ITS2	ITS1		all fungal sequences
Basidiomycota	2	Amylostereum areolatum	wood_saprotroph	No specific Interaction	filamentous_mycelium	Germany	central Europe	pupal_chamber, plugs, eggs	DNA	passivley associated	Baños-Quintana et al. 2024	2024	ITS1F / ITS2	ITS1		all fungal sequences
Basidiomycota	2	Amylostereum areolatum	wood_saprotroph	No specific Interaction	filamentous_mycelium	Poland	central Europe	galleries	Culture	passivley associated	Kowalski et al. 2019	2016	ITS1 / ITS4	ITS region		cultivable fungal species
Basidiomycota	1	Amylostereum chailletii	wood_saprotroph	No specific Interaction	filamentous_mycelium	Poland	central Europe	galleries	Culture	passivley associated	Kowalski et al. 2019	2016	ITS1 / ITS4	ITS region		cultivable fungal species
Ascomycota	1	Angustimassarina acerina	mycoparasite	No specific Interaction	filamentous_mycelium	Germany	central Europe	pupal_chamber, plugs, eggs	DNA	passivley associated	Baños-Quintana et al. 2024	2024	ITS1F / ITS2	ITS1		all fungal sequences
Basidiomycota	1	Antrodia gossypium	wood_saprotroph	No specific Interaction	filamentous_mycelium	Germany	central Europe	pupal_chamber, plugs, eggs	DNA	passivley associated	Baños-Quintana et al. 2024	2024	ITS1F / ITS2	ITS1		all fungal sequences
Ascomycota	2	Apiospora montagnei	plant_pathogen	No specific Interaction	filamentous_mycelium	Sweden	northern Europe	Beetle	Culture	passivley associated	Persson et al. 2009	2009	ITS1F / ITS4	ITS regions		cultivable fungal species
Ascomycota	2	Apiospora montagnei	plant_pathogen	No specific Interaction	filamentous_mycelium	Sweden	northern Europe	Beetle	Culture	passivley associated	Persson et al. 2009	2009	ITS1F / ITS4	ITS regions		cultivable fungal species
Basidiomycota	1	Armillaria borealis	litter_saprotroph	No specific Interaction	filamentous_mycelium	Germany	central Europe	pupal_chamber, plugs, eggs	DNA	passivley associated	Baños-Quintana et al. 2024	2024	ITS1F / ITS2	ITS1		all fungal sequences
Basidiomycota	2	Armillaria ostoyae	litter_saprotroph	No specific Interaction	filamentous_mycelium	Austria	central Europe	beetles, wood, larvae	DNA	passivley associated	Chakraborty et al. 2023	2023	341F / ITS3	ITS2		all fungal sequences
Basidiomycota	2	Armillaria ostoyae	litter_saprotroph	No specific Interaction	filamentous_mycelium	Czech	central Europe	beetles, wood, larvae	DNA	passivley associated	Chakraborty et al. 2023	2023	341F / ITS3	ITS2		all fungal sequences
Ascomycota	1	Arthrobotrys dendroides	animal_parasite	nematophagous	filamentous_mycelium	Germany	central Europe	pupal_chamber, plugs, eggs	DNA	passivley associated	Baños-Quintana et al. 2024	2024	ITS1F / ITS2	ITS1		all fungal sequences
Ascomycota	2	Arthrobotrys superba	animal_parasite	nematophagous	filamentous_mycelium	Germany	central Europe	Beetles, galleries	Culture	passivley associated	Kirschner 1998	1998	NA	NA	morphological determination	cultivable fungal species
Ascomycota	2	Arthrobotrys superba	animal_parasite	nematophagous	filamentous_mycelium	Germany/Switzerland/northern Italy	central Europe	Beetle	Culture	passivley associated	Kirschner 2001	2001	NA	NA	morphological determination	cultivable fungal species
Ascomycota	1	Arthrocatena tenebrio	soil_saprotroph	No specific Interaction	filamentous_mycelium	Germany	central Europe	pupal_chamber, plugs, eggs	DNA	passivley associated	Baños-Quintana et al. 2024	2024	ITS1F / ITS2	ITS1		all fungal sequences
Ascomycota	1	Ascocoryne sarcoides	wood_saprotroph	No specific Interaction	filamentous_mycelium	Poland	central Europe	Phloem near galleries	Culture	passivley associated	Jankowiak 2005	2005	NA	NA	morphological determination	cultivable fungal species
Ascomycota		Aspergillus caesiellus	unspecified_saprotroph	animal_parasite/opportunistic_human_parasite	filamentous_mycelium	Germany	central Europe	pupal_chamber, plugs, eggs	DNA	passivley associated	Baños-Quintana et al. 2024	2024	ITS1F / ITS2	ITS1		all fungal sequences
Ascomycota		Aspergillus caesiellus	unspecified_saprotroph	animal_parasite/opportunistic_human_parasite	filamentous_mycelium	Austria	central Europe	beetles, wood, larvae	DNA	passivley associated	Chakraborty et al. 2023	2023	341F / ITS3	ITS2		all fungal sequences
Ascomycota		Aspergillus caesiellus	unspecified_saprotroph	animal_parasite/opportunistic_human_parasite	filamentous_mycelium	Czech	central Europe	beetles, wood, larvae	DNA	passivley associated	Chakraborty et al. 2023	2023	341F / ITS3	ITS2		all fungal sequences
Ascomycota		Aspergillus cibarius	unspecified_saprotroph	animal_parasite/opportunistic_human_parasite	filamentous_mycelium	Germany	central Europe	pupal_chamber, plugs, eggs	DNA	passivley associated	Baños-Quintana et al. 2024	2024	ITS1F / ITS2	ITS1		all fungal sequences
Ascomycota		Aspergillus conicus	unspecified_saprotroph	animal_parasite/opportunistic_human_parasite	filamentous_mycelium	Austria	central Europe	beetles, wood, larvae	DNA	passivley associated	Chakraborty et al. 2023	2023	341F / ITS3	ITS2		all fungal sequences
Ascomycota		Aspergillus conicus	unspecified_saprotroph	animal_parasite/opportunistic_human_parasite	filamentous_mycelium	Czech	central Europe	beetles, wood, larvae	DNA	passivley associated	Chakraborty et al. 2023	2023	341F / ITS3	ITS2		all fungal sequences
Ascomycota		Aspergillus flavus	unspecified_saprotroph	animal_parasite/opportunistic_human_parasite	filamentous_mycelium	Austria	central Europe	beetles, wood, larvae	DNA	passivley associated	Chakraborty et al. 2023	2023	341F / ITS3	ITS2		all fungal sequences
Ascomycota		Aspergillus flavus	unspecified_saprotroph	animal_parasite/opportunistic_human_parasite	filamentous_mycelium	Czech	central Europe	beetles, wood, larvae	DNA	passivley associated	Chakraborty et al. 2023	2023	341F / ITS3	ITS2		all fungal sequences
Ascomycota		Aspergillus fresenii	unspecified_saprotroph	animal_parasite/opportunistic_human_parasite	filamentous_mycelium	Austria	central Europe	beetles, wood, larvae	DNA	passivley associated	Chakraborty et al. 2023	2023	341F / ITS3	ITS2		all fungal sequences
Ascomycota		Aspergillus fresenii	unspecified_saprotroph	animal_parasite/opportunistic_human_parasite	filamentous_mycelium	Czech	central Europe	beetles, wood, larvae	DNA	passivley associated	Chakraborty et al. 2023	2023	341F / ITS3	ITS2		all fungal sequences
Ascomycota		Aspergillus glabripes	unspecified_saprotroph	animal_parasite/opportunistic_human_parasite	filamentous_mycelium	Austria	central Europe	beetles, wood, larvae	DNA	passivley associated	Chakraborty et al. 2023	2023	341F / ITS3	ITS2		all fungal sequences
Ascomycota		Aspergillus gracilis	unspecified_saprotroph	animal_parasite/opportunistic_human_parasite	filamentous_mycelium	Italy	southern Europe	Beetle	DNA	passivley associated	Giordano et al. 2013	2013	ITS3 / TW13	ITS2		fungal otus (DNA) + filamentous cultivable beetle symbionts (Culture)
Ascomycota		Aspergillus niger	unspecified_saprotroph	animal_parasite/opportunistic_human_parasite	filamentous_mycelium	Italy	southern Europe	Beetle	DNA	passivley associated	Giordano et al. 2013	2013	ITS3 / TW13	ITS2		fungal otus (DNA) + filamentous cultivable beetle symbionts (Culture)
Ascomycota		Aspergillus nomius	unspecified_saprotroph	animal_parasite/opportunistic_human_parasite	filamentous_mycelium	Austria	central Europe	beetles, wood, larvae	DNA	passivley associated	Chakraborty et al. 2023	2023	341F / ITS3	ITS2		all fungal sequences
Ascomycota		Aspergillus nomius	unspecified_saprotroph	animal_parasite/opportunistic_human_parasite	filamentous_mycelium	Czech	central Europe	beetles, wood, larvae	DNA	passivley associated	Chakraborty et al. 2023	2023	341F / ITS3	ITS2		all fungal sequences
Ascomycota		Aspergillus penicillioides	unspecified_saprotroph	animal_parasite/opportunistic_human_parasite	filamentous_mycelium	Czech	central Europe	gut	DNA	passivley associated	Chakraborty et al. 2020	2020	ITS3 / ITS4	ITS2		gut mycobiome
Ascomycota		Aspergillus penicillioides	unspecified_saprotroph	animal_parasite/opportunistic_human_parasite	filamentous_mycelium	Austria	central Europe	beetles, wood, larvae	DNA	passivley associated	Chakraborty et al. 2023	2023	341F / ITS3	ITS2		all fungal sequences
Ascomycota		Aspergillus penicillioides	unspecified_saprotroph	animal_parasite/opportunistic_human_parasite	filamentous_mycelium	Czech	central Europe	beetles, wood, larvae	DNA	passivley associated	Chakraborty et al. 2023	2023	341F / ITS3	ITS2		all fungal sequences
Ascomycota		Aspergillus ruber	unspecified_saprotroph	animal_parasite/opportunistic_human_parasite	filamentous_mycelium	Germany	central Europe	pupal_chamber, plugs, eggs	DNA	passivley associated	Baños-Quintana et al. 2024	2024	ITS1F / ITS2	ITS1		all fungal sequences
Ascomycota		Aspergillus ruber	unspecified_saprotroph	animal_parasite/opportunistic_human_parasite	filamentous_mycelium	Austria	central Europe	beetles, wood, larvae	DNA	passivley associated	Chakraborty et al. 2023	2023	341F / ITS3	ITS2		all fungal sequences
Ascomycota		Aspergillus ruber	unspecified_saprotroph	animal_parasite/opportunistic_human_parasite	filamentous_mycelium	Czech	central Europe	beetles, wood, larvae	DNA	passivley associated	Chakraborty et al. 2023	2023	341F / ITS3	ITS2		all fungal sequences
Ascomycota		Aspergillus tardicrescens	unspecified_saprotroph	animal_parasite/opportunistic_human_parasite	filamentous_mycelium	Austria	central Europe	beetles, wood, larvae	DNA	passivley associated	Chakraborty et al. 2023	2023	341F / ITS3	ITS2		all fungal sequences
Basidiomycota	1	Atractiella solani	unspecified_saprotroph	No specific Interaction	filamentous_mycelium	Austria	central Europe	beetles, wood, larvae	DNA	passivley associated	Chakraborty et al. 2023	2023	341F / ITS3	ITS2		all fungal sequences
Basidiomycota	1	Atractocolax pulvinatus	wood_saprotroph	No specific Interaction	filamentous_mycelium	Germany/Switzerland/northern Italy	central Europe	Beetle	Culture	passivley associated	Kirschner 2001	2001	NA	NA	morphological determination	cultivable fungal species
Ascomycota	1	Atrocalyx lignicola	wood_saprotroph	No specific Interaction	filamentous_mycelium	Germany	central Europe	pupal_chamber, plugs, eggs	DNA	passivley associated	Baños-Quintana et al. 2024	2024	ITS1F / ITS2	ITS1		all fungal sequences
Ascomycota	1	Aurantiascoma quercus	litter_saprotroph	No specific Interaction	filamentous_mycelium	Germany	central Europe	pupal_chamber, plugs, eggs	DNA	passivley associated	Baños-Quintana et al. 2024	2024	ITS1F / ITS2	ITS1		all fungal sequences
Ascomycota		Aureobasidium pullulans	sooty_mold	animal_parasite	dimorphic_yeast	Italy	southern Europe	Beetle	Culture	Potential core mycobiome	Giordano et al. 2013	2013	ITS3 / TW13	ITS2		fungal otus (DNA) + filamentous cultivable beetle symbionts (Culture)
Ascomycota		Aureobasidium pullulans	sooty_mold	animal_parasite	dimorphic_yeast	Czech	central Europe	Beetle	Culture	Potential core mycobiome	Kotìnkov -Sychrov 1966	1966	NA	NA	morphological determination	cultivable fungal species
Ascomycota		Aureobasidium pullulans	sooty_mold	animal_parasite	dimorphic_yeast	Sweden	northern Europe	Beetle	Culture	Potential core mycobiome	Mathiesen 1950	1950	NA	NA	morphological determination	cultivable fungal species
Ascomycota		Aureobasidium pullulans	sooty_mold	animal_parasite	dimorphic_yeast	Sweden	northern Europe	Beetles, galleries	Culture	Potential core mycobiome	Mathiesen-K„„rik 1953	1953	NA	NA	morphological determination	cultivable fungal species
Ascomycota		Aureobasidium pullulans	sooty_mold	animal_parasite	dimorphic_yeast	Sweden	northern Europe	galleries	Culture	Potential core mycobiome	Rennerfelt 1950	1950	NA	NA	morphological determination	filamentous cultivable beetle symbionts
Ascomycota		Aureobasidium pullulans	sooty_mold	animal_parasite	dimorphic_yeast	Czech	central Europe	Betteles, larvae, galleries	Culture	Potential core mycobiome	Veselska et al. 2023	2023	ITS1 / NL4	ITS region		cultivable fungal species
Ascomycota	1	Bacidina mendax	lichenized	No specific Interaction	thallus_photosynthetic	Germany	central Europe	pupal_chamber, plugs, eggs	DNA	passivley associated	Baños-Quintana et al. 2024	2024	ITS1F / ITS2	ITS1		all fungal sequences
Ascomycota	1	Bacidina sulphurella	lichenized	No specific Interaction	thallus_photosynthetic	Germany	central Europe	pupal_chamber, plugs, eggs	DNA	passivley associated	Baños-Quintana et al. 2024	2024	ITS1F / ITS2	ITS1		all fungal sequences
Ascomycota	1	Bacillicladium clematidis	unspecified_saprotroph	No specific Interaction	dimorphic_yeast	Germany	central Europe	pupal_chamber, plugs, eggs	DNA	passivley associated	Baños-Quintana et al. 2024	2024	ITS1F / ITS2	ITS1		all fungal sequences
Basidiomycota	1	Ballistosporomyces sasicola	foliar_endophyte	No specific Interaction	dimorphic_yeast	Germany	central Europe	pupal_chamber, plugs, eggs	DNA	passivley associated	Baños-Quintana et al. 2024	2024	ITS1F / ITS2	ITS1		all fungal sequences
Basidiomycota	1	Bannoa ogasawarensis	litter_saprotroph	No specific Interaction	dimorphic_yeast	Germany	central Europe	pupal_chamber, plugs, eggs	DNA	passivley associated	Baños-Quintana et al. 2024	2024	ITS1F / ITS2	ITS1		all fungal sequences
Basidiomycota	1	Bannozyma yamatoana	soil_saprotroph	No specific Interaction	yeast	Germany	central Europe	pupal_chamber, plugs, eggs	DNA	passivley associated	Baños-Quintana et al. 2024	2024	ITS1F / ITS2	ITS1		all fungal sequences
Basidiomycota		Basidiobolus magnus	unspecified_saprotroph	animal_parasite/opportunistic_human_parasite	filamentous_mycelium	Finland	northern Europe	Beetle	Culture	Potential core mycobiome	Linnakoski et al. 2016	2016	ITS1F / ITS4	ITS regions		cultivable fungal species
Zoopagomycota		Basidiobolus meristosporus	unspecified_saprotroph	animal_parasite/opportunistic_human_parasite	filamentous_mycelium	China	Asia	Beetle	DNA	passivley associated	Liu et al. 2025	2025	metagenome	metagenome Shout gun		all fungal sequences
Ascomycota		Beauveria bassiana	animal_parasite	invertebrate_parasite	filamentous_mycelium	Germany	central Europe	pupal_chamber, plugs, eggs	DNA	Potential core mycobiome	Baños-Quintana et al. 2024	2024	ITS1F / ITS2	ITS1		all fungal sequences
Ascomycota		Beauveria bassiana	animal_parasite	invertebrate_parasite	filamentous_mycelium	Slovakia	eastern Europe	Beetles	Culture	Potential core mycobiome	Barta et al. 2018	2012	ITS5 / ITS4	ITS region		Beetle parasites
Ascomycota		Beauveria bassiana	animal_parasite	invertebrate_parasite	filamentous_mycelium	Bulgaria	eastern Europe	Beetle	Culture	Potential core mycobiome	Barta et al. 2020	2020	ITS3 / ITS4	ITS2		focussed only on Baeuveria
Ascomycota		Beauveria bassiana	animal_parasite	invertebrate_parasite	filamentous_mycelium	Czech	central Europe	beetles, wood, larvae	DNA	Potential core mycobiome	Chakraborty et al. 2023	2023	341F / ITS3	ITS2		all fungal sequences
Ascomycota		Beauveria bassiana	animal_parasite	invertebrate_parasite	filamentous_mycelium	Italy	southern Europe	Beetle	DNA	Potential core mycobiome	Giordano et al. 2013	2013	ITS3 / TW13	ITS2		fungal otus (DNA) + filamentous cultivable beetle symbionts (Culture)
Ascomycota		Beauveria bassiana	animal_parasite	invertebrate_parasite	filamentous_mycelium	Italy	southern Europe	Beetle	Culture	Potential core mycobiome	Giordano et al. 2013	2013	ITS3 / TW13	ITS2		fungal otus (DNA) + filamentous cultivable beetle symbionts (Culture)
Ascomycota		Beauveria bassiana	animal_parasite	invertebrate_parasite	filamentous_mycelium	Slovakia	eastern Europe	Beetles	Culture	Potential core mycobiome	Hyblerová et al. 2021	2014	ITS5 / ITS4	ITS region		Beetle parasites
Ascomycota		Beauveria bassiana	animal_parasite	invertebrate_parasite	filamentous_mycelium	Slovakia	eastern Europe	Beetles	Culture	Potential core mycobiome	Hyblerová et al. 2021	2014	ITS5 / ITS4	ITS region		Beetle parasites
Ascomycota		Beauveria bassiana	animal_parasite	invertebrate_parasite	filamentous_mycelium	Slovakia	eastern Europe	Beetles	Culture	Potential core mycobiome	Hyblerová et al. 2021	2014	ITS5 / ITS4	ITS region		Beetle parasites
Ascomycota		Beauveria bassiana	animal_parasite	invertebrate_parasite	filamentous_mycelium	Slovakia	eastern Europe	Beetles	Culture	Potential core mycobiome	Hyblerová et al. 2021	2014	ITS5 / ITS4	ITS region		Beetle parasites
Ascomycota		Beauveria bassiana	animal_parasite	invertebrate_parasite	filamentous_mycelium	Slovakia	eastern Europe	Beetles	Culture	Potential core mycobiome	Hyblerová et al. 2021	2014	ITS5 / ITS4	ITS region		Beetle parasites
Ascomycota		Beauveria bassiana	animal_parasite	invertebrate_parasite	filamentous_mycelium	Slovakia	eastern Europe	Beetles	Culture	Potential core mycobiome	Hyblerová et al. 2021	2014	ITS5 / ITS4	ITS region		Beetle parasites
Ascomycota		Beauveria bassiana	animal_parasite	invertebrate_parasite	filamentous_mycelium	Slovakia	eastern Europe	Beetles	Culture	Potential core mycobiome	Hyblerová et al. 2021	2014	ITS5 / ITS4	ITS region		Beetle parasites
Ascomycota		Beauveria bassiana	animal_parasite	invertebrate_parasite	filamentous_mycelium	Slovakia	eastern Europe	Beetles	Culture	Potential core mycobiome	Hyblerová et al. 2021	2014	ITS5 / ITS4	ITS region		Beetle parasites
Ascomycota		Beauveria bassiana	animal_parasite	invertebrate_parasite	filamentous_mycelium	Slovakia	eastern Europe	Beetles	Culture	Potential core mycobiome	Hyblerová et al. 2021	2014	ITS5 / ITS4	ITS region		Beetle parasites
Ascomycota		Beauveria bassiana	animal_parasite	invertebrate_parasite	filamentous_mycelium	Slovakia	eastern Europe	Beetles	Culture	Potential core mycobiome	Hyblerová et al. 2021	2014	ITS5 / ITS4	ITS region		Beetle parasites
Ascomycota		Beauveria bassiana	animal_parasite	invertebrate_parasite	filamentous_mycelium	Slovakia	eastern Europe	Beetles	Culture	Potential core mycobiome	Hyblerová et al. 2021	2014	ITS5 / ITS4	ITS region		Beetle parasites
Ascomycota		Beauveria bassiana	animal_parasite	invertebrate_parasite	filamentous_mycelium	Poland	central Europe	Phloem near galleries	Culture	Potential core mycobiome	Jankowiak 2005	2005	NA	NA	morphological determination	cultivable fungal species
Ascomycota		Beauveria bassiana	animal_parasite	invertebrate_parasite	filamentous_mycelium	Germany	central Europe	Beetles, galleries	Culture	Potential core mycobiome	Kirschner 1998	1998	NA	NA	morphological determination	cultivable fungal species
Ascomycota		Beauveria bassiana	animal_parasite	invertebrate_parasite	filamentous_mycelium	Germany/Switzerland/northern Italy	central Europe	Beetle	Culture	Potential core mycobiome	Kirschner 2001	2001	NA	NA	morphological determination	cultivable fungal species
Ascomycota		Beauveria bassiana	animal_parasite	invertebrate_parasite	filamentous_mycelium	Serbia	eastern Europe	Beetles	Culture	Potential core mycobiome	Milosavljevic et al. 2021	2012	ITS1 / ITS4	ITS region		Beetle parasites
Ascomycota		Beauveria bassiana	animal_parasite	invertebrate_parasite	filamentous_mycelium	Sweden	northern Europe	Beetle	Culture	Potential core mycobiome	Persson et al. 2009	2009	ITS1F / ITS4	ITS regions		cultivable fungal species
Ascomycota		Beauveria bassiana	animal_parasite	invertebrate_parasite	filamentous_mycelium	Sweden	northern Europe	Beetle	Culture	Potential core mycobiome	Persson et al. 2009	2009	ITS1F / ITS4	ITS regions		cultivable fungal species
Ascomycota		Beauveria bassiana	animal_parasite	invertebrate_parasite	filamentous_mycelium	Austria	central Europe	Beetles, galleries, traps	Culture	Potential core mycobiome	Wegensteiner et al. 2015	2008	NA	NA		Beetle parasites
Ascomycota		Beauveria bassiana	animal_parasite	invertebrate_parasite	filamentous_mycelium	Austria	central Europe	Beetles, galleries, traps	Culture	Potential core mycobiome	Wegensteiner et al. 2015	2008	NA	NA		Beetle parasites
Ascomycota		Beauveria bassiana	animal_parasite	invertebrate_parasite	filamentous_mycelium	Austria	central Europe	Beetles, galleries, traps	Culture	Potential core mycobiome	Wegensteiner et al. 2015	2008	NA	NA		Beetle parasites
Ascomycota		Beauveria bassiana	animal_parasite	invertebrate_parasite	filamentous_mycelium	Austria	central Europe	Beetles, galleries, traps	Culture	Potential core mycobiome	Wegensteiner et al. 2015	2008	NA	NA		Beetle parasites
Ascomycota		Beauveria bassiana	animal_parasite	invertebrate_parasite	filamentous_mycelium	Austria	central Europe	Beetles, galleries, traps	Culture	Potential core mycobiome	Wegensteiner et al. 2015	2008	NA	NA		Beetle parasites
Ascomycota		Beauveria bassiana	animal_parasite	invertebrate_parasite	filamentous_mycelium	Austria	central Europe	Beetles, galleries, traps	Culture	Potential core mycobiome	Wegensteiner et al. 2015	2008	NA	NA		Beetle parasites
Ascomycota		Beauveria bassiana	animal_parasite	invertebrate_parasite	filamentous_mycelium	Poland	central Europe	Beetles, galleries, traps	Culture	Potential core mycobiome	Wegensteiner et al. 2015	2007	NA	NA		Beetle parasites
Ascomycota		Beauveria bassiana	animal_parasite	invertebrate_parasite	filamentous_mycelium	France	central Europe	Beetles, galleries, traps	Culture	Potential core mycobiome	Wegensteiner et al. 2015	2007	NA	NA		Beetle parasites
Ascomycota		Beauveria bassiana	animal_parasite	invertebrate_parasite	filamentous_mycelium	France	central Europe	Beetles, galleries, traps	Culture	Potential core mycobiome	Wegensteiner et al. 2015	2007	NA	NA		Beetle parasites
Ascomycota		Beauveria bassiana	animal_parasite	invertebrate_parasite	filamentous_mycelium	France	central Europe	Beetles, galleries, traps	Culture	Potential core mycobiome	Wegensteiner et al. 2015	2008	NA	NA		Beetle parasites
Ascomycota		Beauveria bassiana	animal_parasite	invertebrate_parasite	filamentous_mycelium	France	central Europe	Beetles, galleries, traps	Culture	Potential core mycobiome	Wegensteiner et al. 2015	2008	NA	NA		Beetle parasites
Ascomycota		Beauveria bassiana	animal_parasite	invertebrate_parasite	filamentous_mycelium	France	central Europe	Beetles, galleries, traps	Culture	Potential core mycobiome	Wegensteiner et al. 2015	2008	NA	NA		Beetle parasites
Ascomycota		Beauveria bassiana	animal_parasite	invertebrate_parasite	filamentous_mycelium	France	central Europe	Beetles, galleries, traps	Culture	Potential core mycobiome	Wegensteiner et al. 2015	2008	NA	NA		Beetle parasites
Ascomycota		Beauveria caledonica	animal_parasite	invertebrate_parasite	filamentous_mycelium	Slovakia	eastern Europe	Beetles	Culture	Potential core mycobiome	Barta et al. 2018	2012	ITS5 / ITS4	ITS region		Beetle parasites
Ascomycota		Beauveria caledonica	animal_parasite	invertebrate_parasite	filamentous_mycelium	Bulgaria	eastern Europe	Beetle	Culture	Potential core mycobiome	Barta et al. 2020	2020	ITS3 / ITS4	ITS2		focussed only on Baeuveria
Ascomycota		Beauveria caledonica	animal_parasite	invertebrate_parasite	filamentous_mycelium	Slovakia	eastern Europe	Beetles	Culture	Potential core mycobiome	Hyblerová et al. 2021	2014	ITS5 / ITS4	ITS region		Beetle parasites
Ascomycota		Beauveria caledonica	animal_parasite	invertebrate_parasite	filamentous_mycelium	Slovakia	eastern Europe	Beetles	Culture	Potential core mycobiome	Hyblerová et al. 2021	2014	ITS5 / ITS4	ITS region		Beetle parasites
Ascomycota		Beauveria caledonica	animal_parasite	invertebrate_parasite	filamentous_mycelium	Germany	central Europe	Beetles, galleries	Culture	Potential core mycobiome	Kirschner 1998	1998	NA	NA	morphological determination	cultivable fungal species
Ascomycota		Beauveria caledonica	animal_parasite	invertebrate_parasite	filamentous_mycelium	Germany/Switzerland/northern Italy	central Europe	Beetle	Culture	Potential core mycobiome	Kirschner 2001	2001	NA	NA	morphological determination	cultivable fungal species
Ascomycota		Beauveria caledonica	animal_parasite	invertebrate_parasite	filamentous_mycelium	France	central Europe	Beetles, galleries, traps	Culture	Potential core mycobiome	Wegensteiner et al. 2015	2008	NA	NA		Beetle parasites
Ascomycota		Beauveria pseudobassiana	animal_parasite	invertebrate_parasite	filamentous_mycelium	Germany	central Europe	pupal_chamber, plugs, eggs	DNA	Potential core mycobiome	Baños-Quintana et al. 2024	2024	ITS1F / ITS2	ITS1		all fungal sequences
Ascomycota		Beauveria pseudobassiana	animal_parasite	invertebrate_parasite	filamentous_mycelium	Slovakia	eastern Europe	Beetles	Culture	Potential core mycobiome	Barta et al. 2018	2012	ITS5 / ITS4	ITS region		Beetle parasites
Ascomycota		Beauveria pseudobassiana	animal_parasite	invertebrate_parasite	filamentous_mycelium	Slovakia	eastern Europe	Beetles	Culture	Potential core mycobiome	Hyblerová et al. 2021	2014	ITS5 / ITS4	ITS region		Beetle parasites
Ascomycota		Beauveria pseudobassiana	animal_parasite	invertebrate_parasite	filamentous_mycelium	Finland	northern Europe	Beetle	Culture	Potential core mycobiome	Linnakoski et al. 2016	2016	ITS1F / ITS4	ITS regions		cultivable fungal species
Ascomycota	1	Bionectria solani	wood_saprotroph	nematophagous	filamentous_mycelium	Germany	central Europe	pupal_chamber, plugs, eggs	DNA	passivley associated	Baños-Quintana et al. 2024	2024	ITS1F / ITS2	ITS1		all fungal sequences
Ascomycota	1	Biscogniauxia nummularia	wood_saprotroph	No specific Interaction	filamentous_mycelium	Germany	central Europe	pupal_chamber, plugs, eggs	DNA	passivley associated	Baños-Quintana et al. 2024	2024	ITS1F / ITS2	ITS1		all fungal sequences
Basidiomycota	3	Bjerkandera adusta	wood_saprotroph	No specific Interaction	filamentous_mycelium	Russia	eastern Europe	Beetle	Culture	passivley associated	Lednev et al. 2019	2019	ITS1F / ITS4	ITS regions; part of 28S		cultivable fungal species
Basidiomycota	3	Bjerkandera adusta	wood_saprotroph	No specific Interaction	filamentous_mycelium	Sweden	northern Europe	Beetle	Culture	passivley associated	Persson et al. 2009	2009	ITS1F / ITS4	ITS regions		cultivable fungal species
Basidiomycota	3	Bjerkandera adusta	wood_saprotroph	No specific Interaction	filamentous_mycelium	Finland	northern Europe	Beetles, galleries	Culture	passivley associated	Viiri 1997	1997	NA	NA	morphological determination	cultivable fungal species
Ascomycota		Blastobotrys proliferans	nectar/tap_saprotroph	animal-associated	yeast	Czech	central Europe	gut	DNA	Potential core mycobiome	Chakraborty et al. 2020	2020	ITS3 / ITS4	ITS2		gut mycobiome
Ascomycota		Blastomyces percursus	animal_parasite	animal_parasite/opportunistic_human_parasite	dimorphic_yeast	China	Asia	Beetle	DNA	passivley associated	Liu et al. 2025	2025	metagenome	metagenome Shout gun		all fungal sequences
Ascomycota	1	Blumeria graminis	plant_pathogen	No specific Interaction	filamentous_mycelium	Germany	central Europe	pupal_chamber, plugs, eggs	DNA	passivley associated	Baños-Quintana et al. 2024	2024	ITS1F / ITS2	ITS1		all fungal sequences
Chytridiomycota	1	Blyttiomyces helicus	algal_parasite	No specific Interaction	zoosporic-rhizomycelial_(chytrid-like)	China	Asia	Beetle	DNA	passivley associated	Liu et al. 2025	2025	metagenome	metagenome Shout gun		all fungal sequences
Ascomycota	1	Boeremia exigua	plant_pathogen	No specific Interaction	filamentous_mycelium	Poland	central Europe	galleries	Culture	passivley associated	Kowalski et al. 2019	2016	ITS1 / ITS4	ITS region		cultivable fungal species
Ascomycota	1	Botrytis caroliniana	plant_pathogen	No specific Interaction	filamentous_mycelium	Germany	central Europe	pupal_chamber, plugs, eggs	DNA	passivley associated	Baños-Quintana et al. 2024	2024	ITS1F / ITS2	ITS1		all fungal sequences
Ascomycota	5	Botrytis cinerea	plant_pathogen	No specific Interaction	filamentous_mycelium	Czech	central Europe	beetles, wood, larvae	DNA	passivley associated	Chakraborty et al. 2023	2023	341F / ITS3	ITS2		all fungal sequences
Ascomycota	5	Botrytis cinerea	plant_pathogen	No specific Interaction	filamentous_mycelium	Italy	southern Europe	Beetle	Culture	passivley associated	Giordano et al. 2013	2013	ITS3 / TW13	ITS2		fungal otus (DNA) + filamentous cultivable beetle symbionts (Culture)
Ascomycota	5	Botrytis cinerea	plant_pathogen	No specific Interaction	filamentous_mycelium	Germany	central Europe	Beetles, galleries	Culture	passivley associated	Kirschner 1998	1998	NA	NA	morphological determination	cultivable fungal species
Ascomycota	5	Botrytis cinerea	plant_pathogen	No specific Interaction	filamentous_mycelium	Czech	central Europe	Beetle	Culture	passivley associated	Kotìnkov -Sychrov 1966	1966	NA	NA	morphological determination	cultivable fungal species
Ascomycota	5	Botrytis cinerea	plant_pathogen	No specific Interaction	filamentous_mycelium	Finland	northern Europe	Beetle	Culture	passivley associated	Linnakoski et al. 2016	2016	ITS1F / ITS4	ITS regions		cultivable fungal species
Basidiomycota	1	Brevicellicium olivascens	wood_saprotroph	No specific Interaction	filamentous_mycelium	Germany	central Europe	pupal_chamber, plugs, eggs	DNA	passivley associated	Baños-Quintana et al. 2024	2024	ITS1F / ITS2	ITS1		all fungal sequences
Ascomycota	1	Brycekendrickomyces acaciae	plant_pathogen	No specific Interaction	filamentous_mycelium	Germany	central Europe	pupal_chamber, plugs, eggs	DNA	passivley associated	Baños-Quintana et al. 2024	2024	ITS1F / ITS2	ITS1		all fungal sequences
Basidiomycota	2	Buckleyzyma aurantiaca	epiphyte	No specific Interaction	yeast	Germany	central Europe	pupal_chamber, plugs, eggs	DNA	passivley associated	Baños-Quintana et al. 2024	2024	ITS1F / ITS2	ITS1		all fungal sequences
Basidiomycota	2	Buckleyzyma aurantiaca	epiphyte	No specific Interaction	yeast	Italy	southern Europe	Beetle	DNA	passivley associated	Giordano et al. 2013	2013	ITS3 / TW13	ITS2		fungal otus (DNA) + filamentous cultivable beetle symbionts (Culture)
Basidiomycota	1	Bullera alba	unspecified_saprotroph	No specific Interaction	dimorphic_yeast	Germany	central Europe	pupal_chamber, plugs, eggs	DNA	passivley associated	Baños-Quintana et al. 2024	2024	ITS1F / ITS2	ITS1		all fungal sequences
Ascomycota		Cadophora fastigiata	litter_saprotroph	animal_parasite	dimorphic_yeast	Germany	central Europe	Beetles, galleries	Culture	passivley associated	Kirschner 1998	1998	NA	NA	morphological determination	cultivable fungal species
Ascomycota	1	Caloplaca obscurella	lichenized	No specific Interaction	thallus_photosynthetic	Germany	central Europe	pupal_chamber, plugs, eggs	DNA	passivley associated	Baños-Quintana et al. 2024	2024	ITS1F / ITS2	ITS1		all fungal sequences
Ascomycota		Candida arabinofermentans	nectar/tap_saprotroph	arthropod-associated	yeast	Czech	central Europe	gut	DNA	Potential core mycobiome	Chakraborty et al. 2020	2020	ITS3 / ITS4	ITS2		gut mycobiome
Ascomycota		Candida argentea	nectar/tap_saprotroph	animal-associated/opportunistic_human_parasite	yeast	Germany	central Europe	pupal_chamber, plugs, eggs	DNA	passivley associated	Baños-Quintana et al. 2024	2024	ITS1F / ITS2	ITS1		all fungal sequences
Ascomycota		Candida boidinii	nectar/tap_saprotroph	arthropod-associated	yeast	China	Asia	Beetle	DNA	Potential core mycobiome	Liu et al. 2025	2025	metagenome	metagenome Shout gun		all fungal sequences
Ascomycota		Candida diddensiae	nectar/tap_saprotroph	arthropod-associated	yeast	Denmark	northern Europe	Beetle	Culture	Potential core mycobiome	Leufven & Nehls 1986	1986	NA	NA	morphological determination	cultivable fungal species
Ascomycota		Candida diddensiae	nectar/tap_saprotroph	arthropod-associated	yeast	Sweden	northern Europe	Beetle	Culture	Potential core mycobiome	Leufven et al. 1984	1984	NA	NA	morphological determination	cultivable fungal species
Ascomycota		Candida lassenensis	nectar/tap_saprotroph	arthropod-associated	yeast	Italy	southern Europe	Beetle	DNA	Potential core mycobiome	Giordano et al. 2013	2013	ITS3 / TW13	ITS2		fungal otus (DNA) + filamentous cultivable beetle symbionts (Culture)
Ascomycota		Candida nitratophila	nectar/tap_saprotroph	arthropod-associated	yeast	Denmark	northern Europe	Beetle	Culture	Potential core mycobiome	Leufven & Nehls 1986	1986	NA	NA	morphological determination	cultivable fungal species
Ascomycota		Candida nitratophila	nectar/tap_saprotroph	arthropod-associated	yeast	Sweden	northern Europe	Beetle	Culture	Potential core mycobiome	Leufven et al. 1984	1984	NA	NA	morphological determination	cultivable fungal species
Ascomycota		Candida parapsilosis	nectar/tap_saprotroph	arthropod-associated	yeast	Czech	central Europe	gut	DNA	Potential core mycobiome	Chakraborty et al. 2020	2020	ITS3 / ITS4	ITS2		gut mycobiome
Ascomycota		Candida railenensis	nectar/tap_saprotroph	animal-associated/opportunistic_human_parasite	yeast	Germany	central Europe	pupal_chamber, plugs, eggs	DNA	passivley associated	Baños-Quintana et al. 2024	2024	ITS1F / ITS2	ITS1		all fungal sequences
Ascomycota		Candida sake	nectar/tap_saprotroph	animal-associated/opportunistic_human_parasite	yeast	Germany	central Europe	pupal_chamber, plugs, eggs	DNA	passivley associated	Baños-Quintana et al. 2024	2024	ITS1F / ITS2	ITS1		all fungal sequences
Ascomycota		Candida tropicalis	nectar/tap_saprotroph	animal-associated/opportunistic_human_parasite	yeast	Germany	central Europe	pupal_chamber, plugs, eggs	DNA	passivley associated	Baños-Quintana et al. 2024	2024	ITS1F / ITS2	ITS1		all fungal sequences
Ascomycota		Capronia epimyces	soil_saprotroph	animal_parasite/opportunistic_human_parasite	dimorphic_yeast	Austria	central Europe	beetles, wood, larvae	DNA	passivley associated	Chakraborty et al. 2023	2023	341F / ITS3	ITS2		all fungal sequences
Ascomycota		Capronia pilosella	soil_saprotroph	animal_parasite/opportunistic_human_parasite	dimorphic_yeast	Germany	central Europe	pupal_chamber, plugs, eggs	DNA	passivley associated	Baños-Quintana et al. 2024	2024	ITS1F / ITS2	ITS1		all fungal sequences
Ascomycota	1	Catenulostroma hermanusense	plant_pathogen	No specific Interaction	filamentous_mycelium	Germany	central Europe	pupal_chamber, plugs, eggs	DNA	passivley associated	Baños-Quintana et al. 2024	2024	ITS1F / ITS2	ITS1		all fungal sequences
Ascomycota		Ceratocystiopsis alba	plant_pathogen	arthropod-associated	filamentous_mycelium	Poland	central Europe	Beetle	Culture	Potential core mycobiome	Jankowiak, Kacprzyk & Mlynarczyk 2009	2009	NA	NA	morphological determination	filamentous cultivable beetle symbionts
Ascomycota		Ceratocystiopsis alba	plant_pathogen	arthropod-associated	filamentous_mycelium	Germany	central Europe		Culture	Potential core mycobiome	Kirschner 1998	1998	NA	NA	morphological determination	cultivable fungal species
Ascomycota		Ceratocystiopsis alba	plant_pathogen	arthropod-associated	filamentous_mycelium	Germany	central Europe	Beetles, galleries	Culture	Potential core mycobiome	Kirschner 1998	1998	NA	NA	morphological determination	cultivable fungal species
Ascomycota		Ceratocystiopsis chalcographi	plant_pathogen	arthropod-associated	filamentous_mycelium	Sweden	northern Europe	Beetle	Culture	Potential core mycobiome	Mathiesen 1950	1950	NA	NA	morphological determination	cultivable fungal species
Ascomycota		Ceratocystiopsis minuta	plant_pathogen	arthropod-associated	filamentous_mycelium	Czech	central Europe	gut	DNA	core mycobiome	Chakraborty et al. 2020	2020	ITS3 / ITS4	ITS2		gut mycobiome
Ascomycota		Ceratocystiopsis minuta	plant_pathogen	arthropod-associated	filamentous_mycelium	Czech	central Europe	gut	DNA	core mycobiome	Chakraborty et al. 2020	2020	ITS3 / ITS4	ITS2		gut mycobiome
Ascomycota		Ceratocystiopsis minuta	plant_pathogen	arthropod-associated	filamentous_mycelium	Austria	central Europe	beetles, wood, larvae	DNA	core mycobiome	Chakraborty et al. 2023	2023	341F / ITS3	ITS2		all fungal sequences
Ascomycota		Ceratocystiopsis minuta	plant_pathogen	arthropod-associated	filamentous_mycelium	Czech	central Europe	beetles, wood, larvae	DNA	core mycobiome	Chakraborty et al. 2023	2023	341F / ITS3	ITS2		all fungal sequences
Ascomycota		Ceratocystiopsis minuta	plant_pathogen	arthropod-associated	filamentous_mycelium	Poland	central Europe	Beetle	Culture	core mycobiome	Jankowiak & Hilszczanski 2005	2005	NA	NA	morphological determination	filamentous cultivable beetle symbionts
Ascomycota		Ceratocystiopsis minuta	plant_pathogen	arthropod-associated	filamentous_mycelium	Poland	central Europe	galleries	Culture	core mycobiome	Jankowiak 2004_2	2004	NA	NA	morphological determination	cultivable fungal species
Ascomycota		Ceratocystiopsis minuta	plant_pathogen	arthropod-associated	filamentous_mycelium	Poland	central Europe	Beetle	Culture	core mycobiome	Jankowiak 2004_2	2004	NA	NA	morphological determination	cultivable fungal species
Ascomycota		Ceratocystiopsis minuta	plant_pathogen	arthropod-associated	filamentous_mycelium	Poland	central Europe	Phloem near galleries	Culture	core mycobiome	Jankowiak 2005	2005	NA	NA	morphological determination	cultivable fungal species
Ascomycota		Ceratocystiopsis minuta	plant_pathogen	arthropod-associated	filamentous_mycelium	Poland	central Europe	sapwood	Culture	core mycobiome	Jankowiak 2005	2005	NA	NA	morphological determination	cultivable fungal species
Ascomycota		Ceratocystiopsis minuta	plant_pathogen	arthropod-associated	filamentous_mycelium	Poland	central Europe	Beetle	Culture	core mycobiome	Jankowiak, Kacprzyk & Mlynarczyk 2009	2009	NA	NA	morphological determination	filamentous cultivable beetle symbionts
Ascomycota		Ceratocystiopsis minuta	plant_pathogen	arthropod-associated	filamentous_mycelium	Poland	central Europe	galleries	Culture	core mycobiome	Jankowiak, Kacprzyk & Mlynarczyk 2009	2009	NA	NA	morphological determination	filamentous cultivable beetle symbionts
Ascomycota		Ceratocystiopsis minuta	plant_pathogen	arthropod-associated	filamentous_mycelium	Poland	central Europe	galleries	Culture	core mycobiome	Kirisitis 2010	2010	NA	NA	morphological determination	filamentous cultivable beetle symbionts
Ascomycota		Ceratocystiopsis minuta	plant_pathogen	arthropod-associated	filamentous_mycelium	Germany	central Europe	Beetles, galleries	Culture	core mycobiome	Kirschner 1998	1998	NA	NA	morphological determination	cultivable fungal species
Ascomycota		Ceratocystiopsis minuta	plant_pathogen	arthropod-associated	filamentous_mycelium	Germany/Switzerland/northern Italy	central Europe	Beetle	Culture	core mycobiome	Kirschner 2001	2001	NA	NA	morphological determination	cultivable fungal species
Ascomycota		Ceratocystiopsis minuta	plant_pathogen	arthropod-associated	filamentous_mycelium	Czech	central Europe	Beetle	Culture	core mycobiome	Kotìnkov -Sychrov 1966	1966	NA	NA	morphological determination	cultivable fungal species
Ascomycota		Ceratocystiopsis minuta	plant_pathogen	arthropod-associated	filamentous_mycelium	Poland	central Europe	galleries	Culture	core mycobiome	Kowalski et al. 2019	2016	ITS1 / ITS4	ITS region		cultivable fungal species
Ascomycota		Ceratocystiopsis minuta	plant_pathogen	arthropod-associated	filamentous_mycelium	Austria	central Europe	galleries	Culture	core mycobiome	Kristis, Grubelnik, Führer 1999	1998	NA	NA	morphological determination	filamentous cultivable beetle symbionts
Ascomycota		Ceratocystiopsis minuta	plant_pathogen	arthropod-associated	filamentous_mycelium	Finland	northern Europe	mites on Beetles	Culture	core mycobiome	Linnakoski et al. 2021	2021	ITS1-F / ITS4; T10 / Bt2a / Bt2b	ITS; ß-tubulin		cultivable beetle symbionts
Ascomycota		Ceratocystiopsis minuta	plant_pathogen	arthropod-associated	filamentous_mycelium	Japan	Asia	mites on Beetles	Culture	core mycobiome	Moser et al. 1997	1997	NA	NA	morphological determination	filamentous cultivable beetle symbionts
Ascomycota		Ceratocystiopsis minuta	plant_pathogen	arthropod-associated	filamentous_mycelium	Czech	central Europe	Beetle	Culture	core mycobiome	Novotny & Jankovsky 2005	2005	NA	NA	morphological determination	filamentous cultivable beetle symbionts
Ascomycota		Ceratocystiopsis minuta	plant_pathogen	arthropod-associated	filamentous_mycelium	Poland	central Europe		Culture	core mycobiome	Siemaszko 1939	1939	NA	NA	morphological determination	filamentous cultivable beetle symbionts
Ascomycota		Ceratocystiopsis minuta	plant_pathogen	arthropod-associated	filamentous_mycelium	Norway	northern Europe	sapwood	Culture	core mycobiome	Solheim 1986	1986	NA	NA	morphological determination	filamentous cultivable beetle symbionts
Ascomycota		Ceratocystiopsis minuta	plant_pathogen	arthropod-associated	filamentous_mycelium	Norway	northern Europe	sapwood	Culture	core mycobiome	Solheim 1992	1992	NA	NA	morphological determination	cultivable fungal species
Ascomycota		Ceratocystiopsis minuta	plant_pathogen	arthropod-associated	filamentous_mycelium	Norway	northern Europe	Beetle	Culture	core mycobiome	Solheim 1993	1993	NA	NA	morphological determination	cultivable fungal species
Ascomycota		Ceratocystiopsis minuta	plant_pathogen	arthropod-associated	filamentous_mycelium	France	central Europe	Beetle	Culture	core mycobiome	Viiri & Lieutier 2004	2004	NA	NA	morphological determination	filamentous cultivable beetle symbionts
Ascomycota		Ceratocystiopsis minuta	plant_pathogen	arthropod-associated	filamentous_mycelium	Japan	Asia	Beetles, galleries	Culture	core mycobiome	Yamaoka et al. 1997	1997	NA	NA	morphological determination	filamentous cultivable beetle symbionts
Ascomycota		Ceratocystiopsis neglecta	plant_pathogen	arthropod-associated	filamentous_mycelium	Germany	central Europe	Beetle	Culture	Potential core mycobiome	Kirschner & Oberwinkler 1999	1999	NA	NA	morphological determination	cultivable fungal species
Ascomycota		Ceratocystiopsis neglecta	plant_pathogen	arthropod-associated	filamentous_mycelium	Germany	central Europe	Beetles, galleries	Culture	Potential core mycobiome	Kirschner 1998	1998	NA	NA	morphological determination	cultivable fungal species
Ascomycota		Ceratocystis autographa	plant_pathogen	arthropod-associated	filamentous_mycelium	Germany	central Europe	Beetles, galleries	Culture	Potential core mycobiome	Kirschner 1998	1998	NA	NA	morphological determination	cultivable fungal species
Ascomycota		Ceratocystis fimbriata	plant_pathogen	arthropod-associated	filamentous_mycelium	China	Asia	Beetle	DNA	Potential core mycobiome	Liu et al. 2025	2025	metagenome	metagenome Shout gun		all fungal sequences
Ascomycota		Ceratocystis ips	plant_pathogen	arthropod-associated	filamentous_mycelium	Czech	central Europe	gut	DNA	Potential core mycobiome	Chakraborty et al. 2020	2020	ITS3 / ITS4	ITS2		gut mycobiome
Ascomycota		Ceratocystis ips	plant_pathogen	arthropod-associated	filamentous_mycelium	Poland	central Europe	Beetle	Culture	Potential core mycobiome	Jankowiak & Hilszczanski 2005	2005	NA	NA	morphological determination	filamentous cultivable beetle symbionts
Ascomycota		Ceratocystis ips	plant_pathogen	arthropod-associated	filamentous_mycelium	Poland	central Europe	Beetle	Culture	Potential core mycobiome	Jankowiak & Hilszczanski 2005	2005	NA	NA	morphological determination	filamentous cultivable beetle symbionts
Ascomycota		Ceratocystis minor	plant_pathogen	arthropod-associated	filamentous_mycelium	Russia	eastern Europe	Beetle	Culture	Potential core mycobiome	Linnakoski 2010	2010	ITS1F / ITS4	ITS regions		filamentous cultivable beetle symbionts
Ascomycota		Ceratocystis minor	plant_pathogen	arthropod-associated	filamentous_mycelium	Sweden	northern Europe	Beetle	Culture	Potential core mycobiome	Mathiesen 1950	1950	NA	NA	morphological determination	cultivable fungal species
Ascomycota		Ceratocystis minor	plant_pathogen	arthropod-associated	filamentous_mycelium	Sweden	northern Europe	Beetles, galleries	Culture	Potential core mycobiome	Mathiesen-K„„rik 1953	1953	NA	NA	morphological determination	cultivable fungal species
Ascomycota		Ceratocystis piceae s. l.	plant_pathogen	arthropod-associated	filamentous_mycelium	China	Asia	Beetle	Culture	core mycobiome	Chang et al. 2019	2019	ITS1-F / ITS4; Bt2a / Bt2b; T10 / Bt2a / Bt2b; EF2F / EF2R; ITS3 / LR3; CL2F / CL2R	ITS; ß-tubulin; TEF 1-?; LSU; CAL		filamentous cultivable beetle symbionts
Ascomycota		Ceratocystis piceae s. l.	plant_pathogen	arthropod-associated	filamentous_mycelium	Italy	southern Europe	Beetle	Culture	core mycobiome	Giordano et al. 2013	2013	ITS3 / TW13	ITS2		fungal otus (DNA) + filamentous cultivable beetle symbionts (Culture)
Ascomycota		Ceratocystis piceae s. l.	plant_pathogen	arthropod-associated	filamentous_mycelium	Germany	central Europe	Beetle	Culture	core mycobiome	Grosmann 1931	1931	NA	NA	morphological determination	filamentous cultivable beetle symbionts
Ascomycota		Ceratocystis piceae s. l.	plant_pathogen	arthropod-associated	filamentous_mycelium	Poland	central Europe	Beetle	Culture	core mycobiome	Jankowiak & Hilszczanski 2005	2005	NA	NA	morphological determination	filamentous cultivable beetle symbionts
Ascomycota		Ceratocystis piceae s. l.	plant_pathogen	arthropod-associated	filamentous_mycelium	Poland	central Europe	Beetle	Culture	core mycobiome	Jankowiak & Hilszczanski 2005	2005	NA	NA	morphological determination	filamentous cultivable beetle symbionts
Ascomycota		Ceratocystis piceae s. l.	plant_pathogen	arthropod-associated	filamentous_mycelium	Poland	central Europe	galleries	Culture	core mycobiome	Jankowiak 2004_2	2004	NA	NA	morphological determination	cultivable fungal species
Ascomycota		Ceratocystis piceae s. l.	plant_pathogen	arthropod-associated	filamentous_mycelium	Poland	central Europe	Beetle	Culture	core mycobiome	Jankowiak 2004_2	2004	NA	NA	morphological determination	cultivable fungal species
Ascomycota		Ceratocystis piceae s. l.	plant_pathogen	arthropod-associated	filamentous_mycelium	Poland	central Europe	Phloem near galleries	Culture	core mycobiome	Jankowiak 2005	2005	NA	NA	morphological determination	cultivable fungal species
Ascomycota		Ceratocystis piceae s. l.	plant_pathogen	arthropod-associated	filamentous_mycelium	Poland	central Europe	sapwood	Culture	core mycobiome	Jankowiak 2005	2005	NA	NA	morphological determination	cultivable fungal species
Ascomycota		Ceratocystis piceae s. l.	plant_pathogen	arthropod-associated	filamentous_mycelium	Poland / Czech	central Europe	Beetle	Culture	core mycobiome	Jankowiak et al. 2017	2017	NA	ITS; LSU; ß-tubulin; TEF 1-?		filamentous cultivable beetle symbionts
Ascomycota		Ceratocystis piceae s. l.	plant_pathogen	arthropod-associated	filamentous_mycelium	Sweden	northern Europe	galleries	Culture	core mycobiome	K„„rig 1975	1975	NA	NA	morphological determination	filamentous cultivable beetle symbionts
Ascomycota		Ceratocystis piceae s. l.	plant_pathogen	arthropod-associated	filamentous_mycelium	Germany	central Europe	Beetles, galleries	Culture	core mycobiome	Kirschner 1998	1998	NA	NA	morphological determination	cultivable fungal species
Ascomycota		Ceratocystis piceae s. l.	plant_pathogen	arthropod-associated	filamentous_mycelium	Germany/Switzerland/northern Italy	central Europe	Beetle	Culture	core mycobiome	Kirschner 2001	2001	NA	NA	morphological determination	cultivable fungal species
Ascomycota		Ceratocystis piceae s. l.	plant_pathogen	arthropod-associated	filamentous_mycelium	Poland	central Europe	galleries	Culture	core mycobiome	Kowalski et al. 2019	2016	ITS1 / ITS4	ITS region		cultivable fungal species
Ascomycota		Ceratocystis piceae s. l.	plant_pathogen	arthropod-associated	filamentous_mycelium	Austria	central Europe	galleries	Culture	core mycobiome	Kristis, Grubelnik, Führer 1999	1998	NA	NA	morphological determination	filamentous cultivable beetle symbionts
Ascomycota		Ceratocystis piceae s. l.	plant_pathogen	arthropod-associated	filamentous_mycelium	Norway	northern Europe	Beetle	Culture	core mycobiome	Krokene & Solheim 1996	1996	NA	NA	morphological determination	filamentous cultivable beetle symbionts
Ascomycota		Ceratocystis piceae s. l.	plant_pathogen	arthropod-associated	filamentous_mycelium	Russia	eastern Europe	Beetle	Culture	core mycobiome	Linnakoski 2010	2010	ITS1F / ITS4	ITS regions		filamentous cultivable beetle symbionts
Ascomycota		Ceratocystis piceae s. l.	plant_pathogen	arthropod-associated	filamentous_mycelium	Finland	northern Europe	Beetle	Culture	core mycobiome	Linnakoski et al. 2016	2016	ITS1F / ITS4	ITS regions		cultivable fungal species
Ascomycota		Ceratocystis piceae s. l.	plant_pathogen	arthropod-associated	filamentous_mycelium	Sweden	northern Europe	Beetle	Culture	core mycobiome	Mathiesen 1950	1950	NA	NA	morphological determination	cultivable fungal species
Ascomycota		Ceratocystis piceae s. l.	plant_pathogen	arthropod-associated	filamentous_mycelium	Sweden	northern Europe	Beetle	Culture	core mycobiome	Mathiesen 1950	1950	NA	NA	morphological determination	cultivable fungal species
Ascomycota		Ceratocystis piceae s. l.	plant_pathogen	arthropod-associated	filamentous_mycelium	Sweden	northern Europe	Beetles, galleries	Culture	core mycobiome	Mathiesen-K„„rik 1953	1953	NA	NA	morphological determination	cultivable fungal species
Ascomycota		Ceratocystis piceae s. l.	plant_pathogen	arthropod-associated	filamentous_mycelium	Sweden	northern Europe	Beetles, galleries	Culture	core mycobiome	Mathiesen-K„„rik 1953	1953	NA	NA	morphological determination	cultivable fungal species
Ascomycota		Ceratocystis piceae s. l.	plant_pathogen	arthropod-associated	filamentous_mycelium	Japan	Asia	mites on Beetles	Culture	core mycobiome	Moser et al. 1997	1997	NA	NA	morphological determination	filamentous cultivable beetle symbionts
Ascomycota		Ceratocystis piceae s. l.	plant_pathogen	arthropod-associated	filamentous_mycelium	Czech	central Europe	Beetle	Culture	core mycobiome	Novotny & Jankovsky 2005	2005	NA	NA	morphological determination	filamentous cultivable beetle symbionts
Ascomycota		Ceratocystis piceae s. l.	plant_pathogen	arthropod-associated	filamentous_mycelium	Sweden	northern Europe	Beetle	Culture	core mycobiome	Persson et al. 2009	2009	ITS1F / ITS4	ITS regions		cultivable fungal species
Ascomycota		Ceratocystis piceae s. l.	plant_pathogen	arthropod-associated	filamentous_mycelium	Sweden	northern Europe	Beetle	Culture	core mycobiome	Persson et al. 2009	2009	ITS1F / ITS4	ITS regions		cultivable fungal species
Ascomycota		Ceratocystis piceae s. l.	plant_pathogen	arthropod-associated	filamentous_mycelium	Sweden	northern Europe	galleries	Culture	core mycobiome	Rennerfelt 1950	1950	NA	NA	morphological determination	filamentous cultivable beetle symbionts
Ascomycota		Ceratocystis piceae s. l.	plant_pathogen	arthropod-associated	filamentous_mycelium	Slovenia	southern Europe	Beetle	Culture	core mycobiome	Repe et al. 2013	2013	ITS1F / ITS4	ITS regions		filamentous cultivable beetle symbionts
Ascomycota		Ceratocystis piceae s. l.	plant_pathogen	arthropod-associated	filamentous_mycelium	Norway	northern Europe	sapwood	Culture	core mycobiome	Solheim 1986	1986	NA	NA	morphological determination	filamentous cultivable beetle symbionts
Ascomycota		Ceratocystis piceae s. l.	plant_pathogen	arthropod-associated	filamentous_mycelium	Norway	northern Europe	Beetle	Culture	core mycobiome	Solheim 1993	1993	NA	NA	morphological determination	cultivable fungal species
Ascomycota		Ceratocystis piceae s. l.	plant_pathogen	arthropod-associated	filamentous_mycelium	France	central Europe	Beetle	Culture	core mycobiome	Viiri & Lieutier 2004	2004	NA	NA	morphological determination	filamentous cultivable beetle symbionts
Ascomycota		Ceratocystis piceae s. l.	plant_pathogen	arthropod-associated	filamentous_mycelium	Finland	northern Europe	Beetles, galleries	Culture	core mycobiome	Viiri 1997	1997	NA	NA	morphological determination	cultivable fungal species
Ascomycota		Ceratocystis piceae s. l.	plant_pathogen	arthropod-associated	filamentous_mycelium	Finland	northern Europe	Beetle	Culture	core mycobiome	Virii & Weissenberg 1995	1995	NA	NA	morphological determination	filamentous cultivable beetle symbionts
Ascomycota		Ceratocystis piceae s. l.	plant_pathogen	arthropod-associated	filamentous_mycelium	China	Asia	Beetles, galleries	Culture	core mycobiome	Wang et al. 2024	2024	ITS1-F / ITS4; ITS3 / LR3; Algr52_412-433_f1 / Algr52_1102_1084_r1; Bt1a / Bt1b205	ITS region; 60S; ß-tubulin		filamentous cultivable beetle symbionts
Ascomycota		Ceratocystis piceae s. l.	plant_pathogen	arthropod-associated	filamentous_mycelium	Japan	Asia	Beetles, galleries	Culture	core mycobiome	Yamaoka et al. 1997	1997	NA	NA	morphological determination	filamentous cultivable beetle symbionts
Ascomycota		Ceratocystis pilifera	plant_pathogen	arthropod-associated	filamentous_mycelium	Poland	central Europe	galleries	Culture	Potential core mycobiome	Kowalski et al. 2019	2016	ITS1 / ITS4	ITS region		cultivable fungal species
Ascomycota		Ceratocystis pluriannulata	plant_pathogen	arthropod-associated	filamentous_mycelium	Sweden	northern Europe	Beetles, galleries	Culture	Potential core mycobiome	Mathiesen-K„„rik 1953	1953	NA	NA	morphological determination	cultivable fungal species
Ascomycota	1	Chaetocapnodium placitae	sooty_mold	No specific Interaction	filamentous_mycelium	Germany	central Europe	pupal_chamber, plugs, eggs	DNA	passivley associated	Baños-Quintana et al. 2024	2024	ITS1F / ITS2	ITS1		all fungal sequences
Ascomycota	1	Chaetosphaeria vermicularioides	litter_saprotroph	opportunistic_human_parasite	filamentous_mycelium	Czech	central Europe	Beetle	Culture	passivley associated	Kotìnkov -Sychrov 1966	1966	NA	NA	morphological determination	cultivable fungal species
Ascomycota	1	Chalara affinis	litter_saprotroph	No specific Interaction	filamentous_mycelium	Germany	central Europe	Beetles, galleries	Culture	passivley associated	Kirschner 1998	1998	NA	NA	morphological determination	cultivable fungal species
Basidiomycota		Chionosphaera cuniculicola	litter_saprotroph	arthropod-associated	dimorphic_yeast	Germany	central Europe	pupal_chamber, plugs, eggs	DNA	Potential core mycobiome	Baños-Quintana et al. 2024	2024	ITS1F / ITS2	ITS1		all fungal sequences
Basidiomycota		Chionosphaera cuniculicola	litter_saprotroph	arthropod-associated	dimorphic_yeast	Austria	central Europe	beetles, wood, larvae	DNA	Potential core mycobiome	Chakraborty et al. 2023	2023	341F / ITS3	ITS2		all fungal sequences
Basidiomycota		Chionosphaera cuniculicola	litter_saprotroph	arthropod-associated	dimorphic_yeast	Czech	central Europe	beetles, wood, larvae	DNA	Potential core mycobiome	Chakraborty et al. 2023	2023	341F / ITS3	ITS2		all fungal sequences
Basidiomycota		Chionosphaera cuniculicola	litter_saprotroph	arthropod-associated	dimorphic_yeast	Finland	northern Europe	mites on Beetles	Culture	Potential core mycobiome	Linnakoski et al. 2021	2021	ITS1-F / ITS4; T10 / Bt2a / Bt2b	ITS; ß-tubulin		cultivable beetle symbionts
Ascomycota	1	Ciliolarina pinicola	wood_saprotroph	No specific Interaction	filamentous_mycelium	Germany	central Europe	pupal_chamber, plugs, eggs	DNA	passivley associated	Baños-Quintana et al. 2024	2024	ITS1F / ITS2	ITS1		all fungal sequences
Ascomycota	1	Cistella acuum	wood_saprotroph	No specific Interaction	filamentous_mycelium	Germany	central Europe	pupal_chamber, plugs, eggs	DNA	passivley associated	Baños-Quintana et al. 2024	2024	ITS1F / ITS2	ITS1		all fungal sequences
Ascomycota		Cladophialophora chaetospira	soil_saprotroph	animal_parasite/opportunistic_human_parasite	dimorphic_yeast	Germany	central Europe	pupal_chamber, plugs, eggs	DNA	passivley associated	Baños-Quintana et al. 2024	2024	ITS1F / ITS2	ITS1		all fungal sequences
Ascomycota		Cladophialophora minutissima	soil_saprotroph	animal_parasite/opportunistic_human_parasite	dimorphic_yeast	Germany	central Europe	pupal_chamber, plugs, eggs	DNA	passivley associated	Baños-Quintana et al. 2024	2024	ITS1F / ITS2	ITS1		all fungal sequences
Ascomycota		Cladosporium cladosporioides	litter_saprotroph	animal_parasite	filamentous_mycelium	Italy	southern Europe	Beetle	Culture	Potential core mycobiome	Giordano et al. 2013	2013	ITS3 / TW13	ITS2		fungal otus (DNA) + filamentous cultivable beetle symbionts (Culture)
Ascomycota		Cladosporium cladosporioides	litter_saprotroph	animal_parasite	filamentous_mycelium	Poland	central Europe	galleries	Culture	Potential core mycobiome	Jankowiak 2004_2	2004	NA	NA	morphological determination	cultivable fungal species
Ascomycota		Cladosporium cladosporioides	litter_saprotroph	animal_parasite	filamentous_mycelium	Germany	central Europe	Beetles, galleries	Culture	Potential core mycobiome	Kirschner 1998	1998	NA	NA	morphological determination	cultivable fungal species
Ascomycota		Cladosporium cladosporioides	litter_saprotroph	animal_parasite	filamentous_mycelium	Czech	central Europe	Beetle	Culture	Potential core mycobiome	Kotìnkov -Sychrov 1966	1966	NA	NA	morphological determination	cultivable fungal species
Ascomycota		Cladosporium cladosporioides	litter_saprotroph	animal_parasite	filamentous_mycelium	Sweden	northern Europe	Beetle	Culture	Potential core mycobiome	Persson et al. 2009	2009	ITS1F / ITS4	ITS regions		cultivable fungal species
Ascomycota		Cladosporium delicatulum	litter_saprotroph	animal_parasite	filamentous_mycelium	Germany	central Europe	pupal_chamber, plugs, eggs	DNA	Potential core mycobiome	Baños-Quintana et al. 2024	2024	ITS1F / ITS2	ITS1		all fungal sequences
Ascomycota		Cladosporium herbarum	litter_saprotroph	animal_parasite	filamentous_mycelium	Italy	southern Europe	Beetle	Culture	Potential core mycobiome	Giordano et al. 2013	2013	ITS3 / TW13	ITS2		fungal otus (DNA) + filamentous cultivable beetle symbionts (Culture)
Ascomycota		Cladosporium herbarum	litter_saprotroph	animal_parasite	filamentous_mycelium	Germany	central Europe	Beetles, galleries	Culture	Potential core mycobiome	Kirschner 1998	1998	NA	NA	morphological determination	cultivable fungal species
Ascomycota		Cladosporium herbarum	litter_saprotroph	animal_parasite	filamentous_mycelium	Czech	central Europe	Beetle	Culture	Potential core mycobiome	Kotìnkov -Sychrov 1966	1966	NA	NA	morphological determination	cultivable fungal species
Ascomycota		Cladosporium herbarum	litter_saprotroph	animal_parasite	filamentous_mycelium	Sweden	northern Europe	Beetle	Culture	Potential core mycobiome	Mathiesen 1950	1950	NA	NA	morphological determination	cultivable fungal species
Ascomycota		Cladosporium herbarum	litter_saprotroph	animal_parasite	filamentous_mycelium	Sweden	northern Europe	Beetles, galleries	Culture	Potential core mycobiome	Mathiesen-K„„rik 1953	1953	NA	NA	morphological determination	cultivable fungal species
Ascomycota		Cladosporium herbarum	litter_saprotroph	animal_parasite	filamentous_mycelium	Czech	central Europe	Beetle	Culture	Potential core mycobiome	Novotny & Jankovsky 2005	2005	NA	NA	morphological determination	filamentous cultivable beetle symbionts
Ascomycota		Cladosporium langeronii	litter_saprotroph	animal_parasite	filamentous_mycelium	Germany	central Europe	pupal_chamber, plugs, eggs	DNA	Potential core mycobiome	Baños-Quintana et al. 2024	2024	ITS1F / ITS2	ITS1		all fungal sequences
Ascomycota		Cladosporium ramotenellum	litter_saprotroph	animal_parasite	filamentous_mycelium	Germany	central Europe	pupal_chamber, plugs, eggs	DNA	Potential core mycobiome	Baños-Quintana et al. 2024	2024	ITS1F / ITS2	ITS1		all fungal sequences
Ascomycota		Cladosporium sphaerospermum	litter_saprotroph	animal_parasite	filamentous_mycelium	Germany	central Europe	pupal_chamber, plugs, eggs	DNA	Potential core mycobiome	Baños-Quintana et al. 2024	2024	ITS1F / ITS2	ITS1		all fungal sequences
Ascomycota		Cladosporium tenuissimum	litter_saprotroph	animal_parasite	filamentous_mycelium	Italy	southern Europe	Beetle	DNA	Potential core mycobiome	Giordano et al. 2013	2013	ITS3 / TW13	ITS2		fungal otus (DNA) + filamentous cultivable beetle symbionts (Culture)
Ascomycota	1	Claussenomyces olivaceus	wood_saprotroph	No specific Interaction	filamentous_mycelium	Germany	central Europe	pupal_chamber, plugs, eggs	DNA	passivley associated	Baños-Quintana et al. 2024	2024	ITS1F / ITS2	ITS1		all fungal sequences
Ascomycota		Clavispora fructus	nectar/tap_saprotroph	arthropod-associated	yeast	Italy	southern Europe	Beetle	DNA	Potential core mycobiome	Giordano et al. 2013	2013	ITS3 / TW13	ITS2		fungal otus (DNA) + filamentous cultivable beetle symbionts (Culture)
Basidiomycota	1	Clitocybe nebularis	litter_saprotroph	No specific Interaction	filamentous_mycelium	Germany	central Europe	pupal_chamber, plugs, eggs	DNA	passivley associated	Baños-Quintana et al. 2024	2024	ITS1F / ITS2	ITS1		all fungal sequences
Ascomycota	1	Clonostachys candelabrum	litter_saprotroph	No specific Interaction	filamentous_mycelium	Germany	central Europe	Beetles, galleries	Culture	passivley associated	Kirschner 1998	1998	NA	NA	morphological determination	cultivable fungal species
Ascomycota	5	Clonostachys rosea	mycoparasite	nematophagous	filamentous_mycelium	Italy	southern Europe	Beetle	Culture	passivley associated	Giordano et al. 2013	2013	ITS3 / TW13	ITS2		fungal otus (DNA) + filamentous cultivable beetle symbionts (Culture)
Ascomycota	5	Clonostachys rosea	mycoparasite	nematophagous	filamentous_mycelium	Germany	central Europe	Beetles, galleries	Culture	passivley associated	Kirschner 1998	1998	NA	NA	morphological determination	cultivable fungal species
Ascomycota	5	Clonostachys rosea	mycoparasite	nematophagous	filamentous_mycelium	Germany	central Europe	Beetles, galleries	Culture	passivley associated	Kirschner 1998	1998	NA	NA	morphological determination	cultivable fungal species
Ascomycota	5	Clonostachys rosea	mycoparasite	nematophagous	filamentous_mycelium	Germany/Switzerland/northern Italy	central Europe	Beetle	Culture	passivley associated	Kirschner 2001	2001	NA	NA	morphological determination	cultivable fungal species
Ascomycota	5	Clonostachys rosea	mycoparasite	nematophagous	filamentous_mycelium	Poland	central Europe	galleries	Culture	passivley associated	Kowalski et al. 2019	2016	ITS1 / ITS4	ITS region		cultivable fungal species
Ascomycota	1	Clonostachys wenpingii	wood_saprotroph	nematophagous	filamentous_mycelium	Germany	central Europe	pupal_chamber, plugs, eggs	DNA	passivley associated	Baños-Quintana et al. 2024	2024	ITS1F / ITS2	ITS1		all fungal sequences
Basidiomycota	1	Colacogloea eucalyptica	mycoparasite	No specific Interaction	dimorphic_yeast	Germany	central Europe	pupal_chamber, plugs, eggs	DNA	passivley associated	Baños-Quintana et al. 2024	2024	ITS1F / ITS2	ITS1		all fungal sequences
Basidiomycota	1	Colacogloea philyla	mycoparasite	No specific Interaction	dimorphic_yeast	Germany	central Europe	pupal_chamber, plugs, eggs	DNA	passivley associated	Baños-Quintana et al. 2024	2024	ITS1F / ITS2	ITS1		all fungal sequences
Ascomycota	1	Coleophoma caliginosa	foliar_endophyte	No specific Interaction	filamentous_mycelium	Germany	central Europe	pupal_chamber, plugs, eggs	DNA	passivley associated	Baños-Quintana et al. 2024	2024	ITS1F / ITS2	ITS1		all fungal sequences
Ascomycota	1	Collophorina hispanica	plant_pathogen	No specific Interaction	filamentous_mycelium	Germany	central Europe	pupal_chamber, plugs, eggs	DNA	passivley associated	Baños-Quintana et al. 2024	2024	ITS1F / ITS2	ITS1		all fungal sequences
Entomophthoromycota		Conidiobolus coronatus	animal_parasite	animal_parasite/opportunistic_human_parasite	filamentous_mycelium	Germany	central Europe	Beetles, galleries	Culture	Potential core mycobiome	Kirschner 1998	1998	NA	NA	morphological determination	cultivable fungal species
Ascomycota	1	Coniochaeta lignaria	unspecified_saprotroph	No specific Interaction	filamentous_mycelium	Poland	central Europe	Phloem near galleries	Culture	passivley associated	Jankowiak 2005	2005	NA	NA	morphological determination	cultivable fungal species
Ascomycota	1	Coniochaeta malacotrichia	unspecified_saprotroph	No specific Interaction	filamentous_mycelium	Germany	central Europe	Beetles, galleries	Culture	passivley associated	Kirschner 1998	1998	NA	NA	morphological determination	cultivable fungal species
Ascomycota	1	Coniochaeta polymorpha	unspecified_saprotroph	No specific Interaction	filamentous_mycelium	Germany	central Europe	pupal_chamber, plugs, eggs	DNA	passivley associated	Baños-Quintana et al. 2024	2024	ITS1F / ITS2	ITS1		all fungal sequences
Basidiomycota	1	Coniophora arida	wood_saprotroph	No specific Interaction	filamentous_mycelium	Germany	central Europe	pupal_chamber, plugs, eggs	DNA	passivley associated	Baños-Quintana et al. 2024	2024	ITS1F / ITS2	ITS1		all fungal sequences
Basidiomycota	1	Coniophora puteana	wood_saprotroph	No specific Interaction	filamentous_mycelium	Germany	central Europe	pupal_chamber, plugs, eggs	DNA	passivley associated	Baños-Quintana et al. 2024	2024	ITS1F / ITS2	ITS1		all fungal sequences
Ascomycota	1	Conioscypha varia	wood_saprotroph	No specific Interaction	filamentous_mycelium	Germany	central Europe	pupal_chamber, plugs, eggs	DNA	passivley associated	Baños-Quintana et al. 2024	2024	ITS1F / ITS2	ITS1		all fungal sequences
Ascomycota		Conoideocrella tenuis	animal_parasite	animal_parasite	filamentous_mycelium	Germany	central Europe	pupal_chamber, plugs, eggs	DNA	Potential core mycobiome	Baños-Quintana et al. 2024	2024	ITS1F / ITS2	ITS1		all fungal sequences
Ascomycota	1	Constantinomyces oldenburgensis	unspecified_saprotroph	No specific Interaction	filamentous_mycelium	Germany	central Europe	pupal_chamber, plugs, eggs	DNA	passivley associated	Baños-Quintana et al. 2024	2024	ITS1F / ITS2	ITS1		all fungal sequences
Basidiomycota	1	Coprinellus micaceus	soil_saprotroph	No specific Interaction	filamentous_mycelium	Germany	central Europe	pupal_chamber, plugs, eggs	DNA	passivley associated	Baños-Quintana et al. 2024	2024	ITS1F / ITS2	ITS1		all fungal sequences
Ascomycota		Cordyceps coleopterorum	animal_parasite	invertebrate_parasite	filamentous_mycelium	Italy	southern Europe	Beetle	Culture	Potential core mycobiome	Giordano et al. 2013	2013	ITS3 / TW13	ITS2		fungal otus (DNA) + filamentous cultivable beetle symbionts (Culture)
Ascomycota		Cordyceps farinosa	animal_parasite	invertebrate_parasite	filamentous_mycelium	Germany	central Europe	Beetles, galleries	Culture	Potential core mycobiome	Kirschner 1998	1998	NA	NA	morphological determination	cultivable fungal species
Ascomycota		Cordyceps farinosa	animal_parasite	invertebrate_parasite	filamentous_mycelium	Germany/Switzerland/northern Italy	central Europe	Beetle	Culture	Potential core mycobiome	Kirschner 2001	2001	NA	NA	morphological determination	cultivable fungal species
Ascomycota	6	Corinectria fuckeliana	plant_pathogen	No specific Interaction	filamentous_mycelium	Italy	southern Europe	Beetle	Culture	passivley associated	Giordano et al. 2013	2013	ITS3 / TW13	ITS2		fungal otus (DNA) + filamentous cultivable beetle symbionts (Culture)
Ascomycota	6	Corinectria fuckeliana	plant_pathogen	No specific Interaction	filamentous_mycelium	Germany	central Europe	Beetles, galleries	Culture	passivley associated	Kirschner 1998	1998	NA	NA	morphological determination	cultivable fungal species
Ascomycota	6	Corinectria fuckeliana	plant_pathogen	No specific Interaction	filamentous_mycelium	Germany/Switzerland/northern Italy	central Europe	Beetle	Culture	passivley associated	Kirschner 2001	2001	NA	NA	morphological determination	cultivable fungal species
Ascomycota	6	Corinectria fuckeliana	plant_pathogen	No specific Interaction	filamentous_mycelium	Poland	central Europe	galleries	Culture	passivley associated	Kowalski et al. 2019	2016	ITS1 / ITS4	ITS region		cultivable fungal species
Ascomycota	6	Corinectria fuckeliana	plant_pathogen	No specific Interaction	filamentous_mycelium	Norway	northern Europe	sapwood	Culture	passivley associated	Solheim 1992	1992	NA	NA	morphological determination	cultivable fungal species
Ascomycota	6	Corinectria fuckeliana	plant_pathogen	No specific Interaction	filamentous_mycelium	Norway	northern Europe	Beetle	Culture	passivley associated	Solheim 1993	1993	NA	NA	morphological determination	cultivable fungal species
Ascomycota		Cornuvesica falcata	plant_pathogen	arthropod-associated	filamentous_mycelium	Germany	central Europe	Beetles, galleries	Culture	Potential core mycobiome	Kirschner 1998	1998	NA	NA	morphological determination	cultivable fungal species
Basidiomycota	1	Cortinarius mucosus	ectomycorrhizal	No specific Interaction	filamentous_mycelium	Germany	central Europe	pupal_chamber, plugs, eggs	DNA	passivley associated	Baños-Quintana et al. 2024	2024	ITS1F / ITS2	ITS1		all fungal sequences
Ascomycota	2	Cosmospora berkeleyana	unspecified_saprotroph	No specific Interaction	filamentous_mycelium	Germany	central Europe	Beetles, galleries	Culture	passivley associated	Kirschner 1998	1998	NA	NA	morphological determination	cultivable fungal species
Ascomycota	2	Cosmospora berkeleyana	unspecified_saprotroph	No specific Interaction	filamentous_mycelium	Norway	northern Europe	sapwood	Culture	passivley associated	Solheim 1992	1992	NA	NA	morphological determination	cultivable fungal species
Ascomycota	3	Cosmospora viridescens	mycoparasite	No specific Interaction	filamentous_mycelium	Poland	central Europe	galleries	Culture	passivley associated	Kowalski et al. 2019	2016	ITS1 / ITS4	ITS region		cultivable fungal species
Ascomycota	3	Cosmospora viridescens	mycoparasite	No specific Interaction	filamentous_mycelium	Sweden	northern Europe	Beetle	Culture	passivley associated	Persson et al. 2009	2009	ITS1F / ITS4	ITS regions		cultivable fungal species
Ascomycota	3	Cosmospora viridescens	mycoparasite	No specific Interaction	filamentous_mycelium	Sweden	northern Europe	Beetle	Culture	passivley associated	Persson et al. 2009	2009	ITS1F / ITS4	ITS regions		cultivable fungal species
Basidiomycota		Cryptococcus neoformans	unspecified_saprotroph	animal-associated/opportunistic_human_parasite	yeast	Germany	central Europe	pupal_chamber, plugs, eggs	DNA	passivley associated	Baños-Quintana et al. 2024	2024	ITS1F / ITS2	ITS1		all fungal sequences
Basidiomycota		Cryptococcus watticus	unspecified_saprotroph	animal-associated/opportunistic_human_parasite	yeast	Germany	central Europe	pupal_chamber, plugs, eggs	DNA	passivley associated	Baños-Quintana et al. 2024	2024	ITS1F / ITS2	ITS1		all fungal sequences
Ascomycota	1	Cryptocoryneum japonicum	wood_saprotroph	No specific Interaction	filamentous_mycelium	Germany	central Europe	pupal_chamber, plugs, eggs	DNA	passivley associated	Baños-Quintana et al. 2024	2024	ITS1F / ITS2	ITS1		all fungal sequences
Ascomycota	1	Cryptodiscus epicladonia	lichen_parasite	No specific Interaction	filamentous_mycelium	Germany	central Europe	pupal_chamber, plugs, eggs	DNA	passivley associated	Baños-Quintana et al. 2024	2024	ITS1F / ITS2	ITS1		all fungal sequences
Basidiomycota		Cuniculitrema polymorpha	mycoparasite	arthropod-associated	dimorphic_yeast	Germany	central Europe	pupal_chamber, plugs, eggs	DNA	passivley associated	Baños-Quintana et al. 2024	2024	ITS1F / ITS2	ITS1		all fungal sequences
Basidiomycota		Cuniculitrema polymorpha	mycoparasite	arthropod-associated	dimorphic_yeast	Austria	central Europe	beetles, wood, larvae	DNA	passivley associated	Chakraborty et al. 2023	2023	341F / ITS3	ITS2		all fungal sequences
Basidiomycota		Cuniculitrema polymorpha	mycoparasite	arthropod-associated	dimorphic_yeast	Czech	central Europe	beetles, wood, larvae	DNA	passivley associated	Chakraborty et al. 2023	2023	341F / ITS3	ITS2		all fungal sequences
Basidiomycota	2	Curvibasidium cygneicollum	wood_saprotroph	No specific Interaction	dimorphic_yeast	Germany	central Europe	pupal_chamber, plugs, eggs	DNA	passivley associated	Baños-Quintana et al. 2024	2024	ITS1F / ITS2	ITS1		all fungal sequences
Basidiomycota	2	Curvibasidium cygneicollum	wood_saprotroph	No specific Interaction	dimorphic_yeast	Italy	southern Europe	Beetle	DNA	passivley associated	Giordano et al. 2013	2013	ITS3 / TW13	ITS2		fungal otus (DNA) + filamentous cultivable beetle symbionts (Culture)
Basidiomycota		Cutaneotrichosporon dermatis	animal_parasite	animal_parasite/opportunistic_human_parasite	yeast	Germany	central Europe	pupal_chamber, plugs, eggs	DNA	passivley associated	Baños-Quintana et al. 2024	2024	ITS1F / ITS2	ITS1		all fungal sequences
Ascomycota		Cyberlindnera amylophila	nectar/tap_saprotroph	animal_parasite/opportunistic_human_parasite	yeast	Germany	central Europe	pupal_chamber, plugs, eggs	DNA	Potential core mycobiome	Baños-Quintana et al. 2024	2024	ITS1F / ITS2	ITS1		all fungal sequences
Ascomycota		Cyberlindnera amylophila	nectar/tap_saprotroph	animal_parasite/opportunistic_human_parasite	yeast	Czech	central Europe	gut	DNA	Potential core mycobiome	Chakraborty et al. 2020	2020	ITS3 / ITS4	ITS2		gut mycobiome
Ascomycota		Cyberlindnera amylophila	nectar/tap_saprotroph	animal_parasite/opportunistic_human_parasite	yeast	Austria	central Europe	beetles, wood, larvae	DNA	Potential core mycobiome	Chakraborty et al. 2023	2023	341F / ITS3	ITS2		all fungal sequences
Ascomycota		Cyberlindnera amylophila	nectar/tap_saprotroph	animal_parasite/opportunistic_human_parasite	yeast	Czech	central Europe	beetles, wood, larvae	DNA	Potential core mycobiome	Chakraborty et al. 2023	2023	341F / ITS3	ITS2		all fungal sequences
Ascomycota		Cyberlindnera amylophila	nectar/tap_saprotroph	animal_parasite/opportunistic_human_parasite	yeast	Italy	southern Europe	Beetle	DNA	Potential core mycobiome	Giordano et al. 2013	2013	ITS3 / TW13	ITS2		fungal otus (DNA) + filamentous cultivable beetle symbionts (Culture)
Ascomycota		Cyberlindnera jadinii	nectar/tap_saprotroph	animal_parasite/opportunistic_human_parasite	yeast	Germany	central Europe	pupal_chamber, plugs, eggs	DNA	Potential core mycobiome	Baños-Quintana et al. 2024	2024	ITS1F / ITS2	ITS1		all fungal sequences
Ascomycota		Cyberlindnera japonica	nectar/tap_saprotroph	animal_parasite/opportunistic_human_parasite	yeast	Germany	central Europe	pupal_chamber, plugs, eggs	DNA	Potential core mycobiome	Baños-Quintana et al. 2024	2024	ITS1F / ITS2	ITS1		all fungal sequences
Basidiomycota	1	Cylindrobasidium evolvens	wood_saprotroph	No specific Interaction	filamentous_mycelium	Germany	central Europe	pupal_chamber, plugs, eggs	DNA	passivley associated	Baños-Quintana et al. 2024	2024	ITS1F / ITS2	ITS1		all fungal sequences
Basidiomycota		Cylindrobasidium ipidophilum	wood_saprotroph	arthropod-associated	filamentous_mycelium	Poland	central Europe	galleries	Culture	Potential core mycobiome	Jankowiak 2004_2	2004	NA	NA	morphological determination	cultivable fungal species
Basidiomycota		Cylindrobasidium ipidophilum	wood_saprotroph	arthropod-associated	filamentous_mycelium	Poland	central Europe	Phloem near galleries	Culture	Potential core mycobiome	Jankowiak 2005	2005	NA	NA	morphological determination	cultivable fungal species
Basidiomycota		Cylindrobasidium ipidophilum	wood_saprotroph	arthropod-associated	filamentous_mycelium	Poland	central Europe	sapwood	Culture	Potential core mycobiome	Jankowiak 2005	2005	NA	NA	morphological determination	cultivable fungal species
Basidiomycota		Cylindrobasidium ipidophilum	wood_saprotroph	arthropod-associated	filamentous_mycelium	Poland	central Europe	galleries	Culture	Potential core mycobiome	Kirisitis 2010	2010	NA	NA	morphological determination	filamentous cultivable beetle symbionts
Basidiomycota		Cylindrobasidium ipidophilum	wood_saprotroph	arthropod-associated	filamentous_mycelium	Austria	central Europe	galleries	Culture	Potential core mycobiome	Kirisits 2005	2005	NA	NA	morphological determination	focussed only on Gloeocystidium
Basidiomycota		Cylindrobasidium ipidophilum	wood_saprotroph	arthropod-associated	filamentous_mycelium	Germany	central Europe	Beetles, galleries	Culture	Potential core mycobiome	Kirschner 1998	1998	NA	NA	morphological determination	cultivable fungal species
Basidiomycota		Cylindrobasidium laeve	wood_saprotroph	arthropod-associated	filamentous_mycelium	Italy	southern Europe	Beetle	DNA	Potential core mycobiome	Giordano et al. 2013	2013	ITS3 / TW13	ITS2		fungal otus (DNA) + filamentous cultivable beetle symbionts (Culture)
Basidiomycota		Cylindrobasidium torrendii	wood_saprotroph	arthropod-associated	filamentous_mycelium	Germany	central Europe	pupal_chamber, plugs, eggs	DNA	Potential core mycobiome	Baños-Quintana et al. 2024	2024	ITS1F / ITS2	ITS1		all fungal sequences
Ascomycota	2	Cylindrocarpon destructans	plant_pathogen	No specific Interaction	filamentous_mycelium	Germany	central Europe	Beetles, galleries	Culture	passivley associated	Kirschner 1998	1998	NA	NA	morphological determination	cultivable fungal species
Ascomycota	2	Cylindrocarpon destructans	plant_pathogen	No specific Interaction	filamentous_mycelium	Poland	central Europe	galleries	Culture	passivley associated	Kowalski et al. 2019	2016	ITS1 / ITS4	ITS region		cultivable fungal species
Ascomycota	1	Cylindrocarpon didymum	plant_pathogen	No specific Interaction	filamentous_mycelium	Germany	central Europe	Beetles, galleries	Culture	passivley associated	Kirschner 1998	1998	NA	NA	morphological determination	cultivable fungal species
Ascomycota	1	Cylindrocarpon gregarium	plant_pathogen	No specific Interaction	filamentous_mycelium	Germany	central Europe	Beetles, galleries	Culture	passivley associated	Kirschner 1998	1998	NA	NA	morphological determination	cultivable fungal species
Ascomycota		Cyphellophora sessilis	litter_saprotroph	animal_parasite/opportunistic_human_parasite	dimorphic_yeast	Germany	central Europe	pupal_chamber, plugs, eggs	DNA	passivley associated	Baños-Quintana et al. 2024	2024	ITS1F / ITS2	ITS1		all fungal sequences
Ascomycota		Cyphellophora sessilis	litter_saprotroph	animal_parasite/opportunistic_human_parasite	dimorphic_yeast	Czech	central Europe	gut	DNA	passivley associated	Chakraborty et al. 2020	2020	ITS3 / ITS4	ITS2		gut mycobiome
Ascomycota		Cyphellophora sessilis	litter_saprotroph	animal_parasite/opportunistic_human_parasite	dimorphic_yeast	Austria	central Europe	beetles, wood, larvae	DNA	passivley associated	Chakraborty et al. 2023	2023	341F / ITS3	ITS2		all fungal sequences
Basidiomycota	2	Cystobasidium pinicola	mycoparasite	No specific Interaction	dimorphic_yeast	Germany	central Europe	pupal_chamber, plugs, eggs	DNA	passivley associated	Baños-Quintana et al. 2024	2024	ITS1F / ITS2	ITS1		all fungal sequences
Basidiomycota	2	Cystobasidium pinicola	mycoparasite	No specific Interaction	dimorphic_yeast	Italy	southern Europe	Beetle	DNA	passivley associated	Giordano et al. 2013	2013	ITS3 / TW13	ITS2		fungal otus (DNA) + filamentous cultivable beetle symbionts (Culture)
Basidiomycota	1	Cystobasidium slooffiae	mycoparasite	No specific Interaction	dimorphic_yeast	Germany	central Europe	pupal_chamber, plugs, eggs	DNA	passivley associated	Baños-Quintana et al. 2024	2024	ITS1F / ITS2	ITS1		all fungal sequences
Basidiomycota	1	Cystofilobasidium capitatum	litter_saprotroph	No specific Interaction	yeast	Germany	central Europe	pupal_chamber, plugs, eggs	DNA	passivley associated	Baños-Quintana et al. 2024	2024	ITS1F / ITS2	ITS1		all fungal sequences
Basidiomycota	1	Cystofilobasidium macerans	litter_saprotroph	No specific Interaction	yeast	Germany	central Europe	pupal_chamber, plugs, eggs	DNA	passivley associated	Baños-Quintana et al. 2024	2024	ITS1F / ITS2	ITS1		all fungal sequences
Ascomycota	1	Cytospora cedri	plant_pathogen	No specific Interaction	filamentous_mycelium	Czech	central Europe	beetles, wood, larvae	DNA	passivley associated	Chakraborty et al. 2023	2023	341F / ITS3	ITS2		all fungal sequences
Ascomycota	1	Cytospora ceratosperma	plant_pathogen	No specific Interaction	filamentous_mycelium	Italy	southern Europe	Beetle	DNA	passivley associated	Giordano et al. 2013	2013	ITS3 / TW13	ITS2		fungal otus (DNA) + filamentous cultivable beetle symbionts (Culture)
Ascomycota	1	Cytospora kunzei	plant_pathogen	litter_saprotroph	filamentous_mycelium	Poland	central Europe	galleries	Culture	passivley associated	Kowalski et al. 2019	2016	ITS1 / ITS4	ITS region		cultivable fungal species
Ascomycota	1	Cytospora mougeotii	plant_pathogen	No specific Interaction	filamentous_mycelium	Poland	central Europe	Phloem near galleries	Culture	passivley associated	Jankowiak 2005	2005	NA	NA	morphological determination	cultivable fungal species
Ascomycota	1	Cytospora prunicola	plant_pathogen	No specific Interaction	filamentous_mycelium	Germany	central Europe	pupal_chamber, plugs, eggs	DNA	passivley associated	Baños-Quintana et al. 2024	2024	ITS1F / ITS2	ITS1		all fungal sequences
Basidiomycota	1	Dacrymyces stillatus	wood_saprotroph	No specific Interaction	filamentous_mycelium	Germany	central Europe	pupal_chamber, plugs, eggs	DNA	passivley associated	Baños-Quintana et al. 2024	2024	ITS1F / ITS2	ITS1		all fungal sequences
Ascomycota	1	Dactylella tenuis	wood_saprotroph	No specific Interaction	filamentous_mycelium	Germany	central Europe	Beetles, galleries	Culture	passivley associated	Kirschner 1998	1998	NA	NA	morphological determination	cultivable fungal species
Ascomycota	2	Dactylonectria macrodidyma	plant_pathogen	No specific Interaction	filamentous_mycelium	Austria	central Europe	beetles, wood, larvae	DNA	passivley associated	Chakraborty et al. 2023	2023	341F / ITS3	ITS2		all fungal sequences
Ascomycota	2	Dactylonectria macrodidyma	plant_pathogen	No specific Interaction	filamentous_mycelium	Czech	central Europe	beetles, wood, larvae	DNA	passivley associated	Chakraborty et al. 2023	2023	341F / ITS3	ITS2		all fungal sequences
Basidiomycota	1	Daedaleopsis confragosa	wood_saprotroph	No specific Interaction	filamentous_mycelium	Germany	central Europe	pupal_chamber, plugs, eggs	DNA	passivley associated	Baños-Quintana et al. 2024	2024	ITS1F / ITS2	ITS1		all fungal sequences
Ascomycota		Danielozyma ontarioensis	nectar/tap_saprotroph	arthropod-associated	yeast	Germany	central Europe	pupal_chamber, plugs, eggs	DNA	Potential core mycobiome	Baños-Quintana et al. 2024	2024	ITS1F / ITS2	ITS1		all fungal sequences
Ascomycota		Danielozyma ontarioensis	nectar/tap_saprotroph	arthropod-associated	yeast	Austria	central Europe	beetles, wood, larvae	DNA	Potential core mycobiome	Chakraborty et al. 2023	2023	341F / ITS3	ITS2		all fungal sequences
Ascomycota		Danielozyma ontarioensis	nectar/tap_saprotroph	arthropod-associated	yeast	Czech	central Europe	beetles, wood, larvae	DNA	Potential core mycobiome	Chakraborty et al. 2023	2023	341F / ITS3	ITS2		all fungal sequences
Ascomycota		Danielozyma ontarioensis	nectar/tap_saprotroph	arthropod-associated	yeast	Italy	southern Europe	Beetle	DNA	Potential core mycobiome	Giordano et al. 2013	2013	ITS3 / TW13	ITS2		fungal otus (DNA) + filamentous cultivable beetle symbionts (Culture)
Ascomycota		Danielozyma ontarioensis	nectar/tap_saprotroph	arthropod-associated	yeast	Czech	central Europe	Betteles, larvae, galleries	DNA	Potential core mycobiome	Veselska et al. 2023	2023	ITS3_KYO2_NGS / ITS4_KYO3_NGS	ITS2		cultivable fungal species
Ascomycota		Debaryomyces delbrueckii	nectar/tap_saprotroph	arthropod-associated	yeast	Austria	central Europe	beetles, wood, larvae	DNA	Potential core mycobiome	Chakraborty et al. 2023	2023	341F / ITS3	ITS2		all fungal sequences
Ascomycota		Debaryomyces hansenii	nectar/tap_saprotroph	arthropod-associated	yeast	Germany	central Europe	pupal_chamber, plugs, eggs	DNA	Potential core mycobiome	Baños-Quintana et al. 2024	2024	ITS1F / ITS2	ITS1		all fungal sequences
Ascomycota	1	Dendrophoma cytisporoides	plant_pathogen	No specific Interaction	filamentous_mycelium	Germany	central Europe	pupal_chamber, plugs, eggs	DNA	passivley associated	Baños-Quintana et al. 2024	2024	ITS1F / ITS2	ITS1		all fungal sequences
Basidiomycota	1	Derxomyces pseudoschimicola	unspecified_saprotroph	No specific Interaction	dimorphic_yeast	Germany	central Europe	pupal_chamber, plugs, eggs	DNA	passivley associated	Baños-Quintana et al. 2024	2024	ITS1F / ITS2	ITS1		all fungal sequences
Ascomycota	1	Diaporthe helicis	plant_pathogen	No specific Interaction	filamentous_mycelium	Germany	central Europe	pupal_chamber, plugs, eggs	DNA	passivley associated	Baños-Quintana et al. 2024	2024	ITS1F / ITS2	ITS1		all fungal sequences
Ascomycota	1	Diaporthe malorum	plant_pathogen	No specific Interaction	filamentous_mycelium	Germany	central Europe	pupal_chamber, plugs, eggs	DNA	passivley associated	Baños-Quintana et al. 2024	2024	ITS1F / ITS2	ITS1		all fungal sequences
Ascomycota	1	Diatrype disciformis	plant_pathogen	No specific Interaction	filamentous_mycelium	Germany	central Europe	pupal_chamber, plugs, eggs	DNA	passivley associated	Baños-Quintana et al. 2024	2024	ITS1F / ITS2	ITS1		all fungal sequences
Ascomycota	1	Dichocladosporium chlorocephalum	wood_saprotroph	No specific Interaction	filamentous_mycelium	Italy	southern Europe	Beetle	DNA	passivley associated	Giordano et al. 2013	2013	ITS3 / TW13	ITS2		fungal otus (DNA) + filamentous cultivable beetle symbionts (Culture)
Ascomycota	3	Dichotomopilus indicus	litter_saprotroph	No specific Interaction	filamentous_mycelium	Poland	central Europe	Phloem near galleries	Culture	passivley associated	Jankowiak 2005	2005	NA	NA	morphological determination	cultivable fungal species
Ascomycota	3	Dichotomopilus indicus	litter_saprotroph	No specific Interaction	filamentous_mycelium	Poland	central Europe	sapwood	Culture	passivley associated	Jankowiak 2005	2005	NA	NA	morphological determination	cultivable fungal species
Ascomycota	3	Dichotomopilus indicus	litter_saprotroph	No specific Interaction	filamentous_mycelium	Germany	central Europe	Beetles, galleries	Culture	passivley associated	Kirschner 1998	1998	NA	NA	morphological determination	cultivable fungal species
Ascomycota		Didymella macrophylla	plant_pathogen	animal_parasite	filamentous_mycelium	Germany	central Europe	pupal_chamber, plugs, eggs	DNA	passivley associated	Baños-Quintana et al. 2024	2024	ITS1F / ITS2	ITS1		all fungal sequences
Ascomycota	1	Didymella macrostoma	plant_pathogen	No specific Interaction	filamentous_mycelium	Poland	central Europe	galleries	Culture	passivley associated	Kowalski et al. 2019	2016	ITS1 / ITS4	ITS region		cultivable fungal species
Zoopagomycota	1	Dimargaris cristalligena	mycoparasite	No specific Interaction	filamentous_mycelium	China	Asia	Beetle	DNA	passivley associated	Liu et al. 2025	2025	metagenome	metagenome Shout gun		all fungal sequences
Basidiomycota	1	Dioszegia crocea	unspecified_saprotroph	No specific Interaction	yeast	Germany	central Europe	pupal_chamber, plugs, eggs	DNA	passivley associated	Baños-Quintana et al. 2024	2024	ITS1F / ITS2	ITS1		all fungal sequences
Basidiomycota	1	Dioszegia cryoxerica	litter_saprotroph	No specific Interaction	yeast	Germany	central Europe	pupal_chamber, plugs, eggs	DNA	passivley associated	Baños-Quintana et al. 2024	2024	ITS1F / ITS2	ITS1		all fungal sequences
Basidiomycota	1	Dioszegia hungarica	litter_saprotroph	No specific Interaction	yeast	Germany	central Europe	pupal_chamber, plugs, eggs	DNA	passivley associated	Baños-Quintana et al. 2024	2024	ITS1F / ITS2	ITS1		all fungal sequences
Ascomycota	1	Diplodia intermedia	plant_pathogen	No specific Interaction	filamentous_mycelium	Germany	central Europe	pupal_chamber, plugs, eggs	DNA	passivley associated	Baños-Quintana et al. 2024	2024	ITS1F / ITS2	ITS1		all fungal sequences
Ascomycota		Dipodascus aggregatus	nectar/tap_saprotroph	arthropod-associated	yeast	Germany	central Europe	Beetles, galleries	Culture	Potential core mycobiome	Kirschner 1998	1998	NA	NA	morphological determination	cultivable fungal species
Ascomycota		Dipodascus aggregatus	nectar/tap_saprotroph	arthropod-associated	yeast	Germany/Switzerland/northern Italy	central Europe	Beetle	Culture	Potential core mycobiome	Kirschner 2001	2001	NA	NA	morphological determination	cultivable fungal species
Ascomycota	1	Dothiora prunorum	wood_saprotroph	No specific Interaction	filamentous_mycelium	Germany	central Europe	pupal_chamber, plugs, eggs	DNA	passivley associated	Baños-Quintana et al. 2024	2024	ITS1F / ITS2	ITS1		all fungal sequences
Ascomycota	1	Dumontinia tuberosa	plant_pathogen	No specific Interaction	filamentous_mycelium	Germany	central Europe	pupal_chamber, plugs, eggs	DNA	passivley associated	Baños-Quintana et al. 2024	2024	ITS1F / ITS2	ITS1		all fungal sequences
Ascomycota	1	Eidamia catenulata	NA	No specific Interaction	filamentous_mycelium	Czech	central Europe	Beetle	Culture	passivley associated	Kotìnkov -Sychrov 1966	1966	NA	NA	morphological determination	cultivable fungal species
Ascomycota	1	Elasticomyces elasticus	lichen_parasite	No specific Interaction	filamentous_mycelium	Germany	central Europe	pupal_chamber, plugs, eggs	DNA	passivley associated	Baños-Quintana et al. 2024	2024	ITS1F / ITS2	ITS1		all fungal sequences
Microsporidia		Encephalitozoon hellem	animal_parasite	animal_parasite	unicellular-aflagellate_(non-yeast)	China	Asia	Beetle	DNA	passivley associated	Liu et al. 2025	2025	metagenome	metagenome Shout gun		all fungal sequences
Ascomycota		Endoconidiophora pinicola	plant_pathogen	arthropod-associated	filamentous_mycelium	Germany	central Europe	pupal_chamber, plugs, eggs	DNA	Potential core mycobiome	Baños-Quintana et al. 2024	2024	ITS1F / ITS2	ITS1		all fungal sequences
Ascomycota		Endoconidiophora pinicola	plant_pathogen	arthropod-associated	filamentous_mycelium	Norway	northern Europe	galleries	Culture	Potential core mycobiome	Reid et al. 2010	2010	SSUZ / LSU4; SSJ and SST	ITS regions; nSSU		filamentous cultivable beetle symbionts
Ascomycota		Endoconidiophora polonica	plant_pathogen	arthropod-associated	filamentous_mycelium	Austria	central Europe	beetles, wood, larvae	DNA	core mycobiome	Chakraborty et al. 2023	2023	341F / ITS3	ITS2		all fungal sequences
Ascomycota		Endoconidiophora polonica	plant_pathogen	arthropod-associated	filamentous_mycelium	Czech	central Europe	beetles, wood, larvae	DNA	core mycobiome	Chakraborty et al. 2023	2023	341F / ITS3	ITS2		all fungal sequences
Ascomycota		Endoconidiophora polonica	plant_pathogen	arthropod-associated	filamentous_mycelium	China	Asia	Beetle	Culture	core mycobiome	Chang et al. 2019	2019	ITS1-F / ITS4; Bt2a / Bt2b; T10 / Bt2a / Bt2b; EF2F / EF2R; ITS3 / LR3; CL2F / CL2R	ITS; ß-tubulin; TEF 1-?; LSU; CAL		filamentous cultivable beetle symbionts
Ascomycota		Endoconidiophora polonica	plant_pathogen	arthropod-associated	filamentous_mycelium	Norway	northern Europe	Beetles, galleries	Culture	core mycobiome	Furniss et al. 1990	1990	NA	NA	morphological determination	filamentous cultivable beetle symbionts
Ascomycota		Endoconidiophora polonica	plant_pathogen	arthropod-associated	filamentous_mycelium	Italy	southern Europe	Beetle	DNA	core mycobiome	Giordano et al. 2013	2013	ITS3 / TW13	ITS2		fungal otus (DNA) + filamentous cultivable beetle symbionts (Culture)
Ascomycota		Endoconidiophora polonica	plant_pathogen	arthropod-associated	filamentous_mycelium	Poland	central Europe	Beetle	Culture	core mycobiome	Jankowiak & Hilszczanski 2005	2005	NA	NA	morphological determination	filamentous cultivable beetle symbionts
Ascomycota		Endoconidiophora polonica	plant_pathogen	arthropod-associated	filamentous_mycelium	Poland	central Europe	galleries	Culture	core mycobiome	Jankowiak 2004_2	2004	NA	NA	morphological determination	cultivable fungal species
Ascomycota		Endoconidiophora polonica	plant_pathogen	arthropod-associated	filamentous_mycelium	Poland	central Europe	Beetle	Culture	core mycobiome	Jankowiak 2004_2	2004	NA	NA	morphological determination	cultivable fungal species
Ascomycota		Endoconidiophora polonica	plant_pathogen	arthropod-associated	filamentous_mycelium	Poland	central Europe	Phloem near galleries	Culture	core mycobiome	Jankowiak 2005	2005	NA	NA	morphological determination	cultivable fungal species
Ascomycota		Endoconidiophora polonica	plant_pathogen	arthropod-associated	filamentous_mycelium	Poland	central Europe	sapwood	Culture	core mycobiome	Jankowiak 2005	2005	NA	NA	morphological determination	cultivable fungal species
Ascomycota		Endoconidiophora polonica	plant_pathogen	arthropod-associated	filamentous_mycelium	Poland	central Europe	Beetle	Culture	core mycobiome	Jankowiak, Kacprzyk & Mlynarczyk 2009	2009	NA	NA	morphological determination	filamentous cultivable beetle symbionts
Ascomycota		Endoconidiophora polonica	plant_pathogen	arthropod-associated	filamentous_mycelium	Poland	central Europe	galleries	Culture	core mycobiome	Jankowiak, Kacprzyk & Mlynarczyk 2009	2009	NA	NA	morphological determination	filamentous cultivable beetle symbionts
Ascomycota		Endoconidiophora polonica	plant_pathogen	arthropod-associated	filamentous_mycelium	Poland	central Europe	galleries	Culture	core mycobiome	Kirisitis 2010	2010	NA	NA	morphological determination	filamentous cultivable beetle symbionts
Ascomycota		Endoconidiophora polonica	plant_pathogen	arthropod-associated	filamentous_mycelium	Germany	central Europe	Beetles, galleries	Culture	core mycobiome	Kirschner 1998	1998	NA	NA	morphological determination	cultivable fungal species
Ascomycota		Endoconidiophora polonica	plant_pathogen	arthropod-associated	filamentous_mycelium	Poland	central Europe	galleries	Culture	core mycobiome	Kowalski et al. 2019	2016	ITS1 / ITS4	ITS region		cultivable fungal species
Ascomycota		Endoconidiophora polonica	plant_pathogen	arthropod-associated	filamentous_mycelium	Austria	central Europe	galleries	Culture	core mycobiome	Kristis, Grubelnik, Führer 1999	1998	NA	NA	morphological determination	filamentous cultivable beetle symbionts
Ascomycota		Endoconidiophora polonica	plant_pathogen	arthropod-associated	filamentous_mycelium	Norway	northern Europe	Beetle	Culture	core mycobiome	Krokene & Solheim 1996	1996	NA	NA	morphological determination	filamentous cultivable beetle symbionts
Ascomycota		Endoconidiophora polonica	plant_pathogen	arthropod-associated	filamentous_mycelium	Finland	northern Europe	Beetle	Culture	core mycobiome	Linnakoski et al. 2016	2016	ITS1F / ITS4	ITS regions		cultivable fungal species
Ascomycota		Endoconidiophora polonica	plant_pathogen	arthropod-associated	filamentous_mycelium	Finland	northern Europe	mites on Beetles	Culture	core mycobiome	Linnakoski et al. 2016	2016	ITS1F / ITS4	ITS regions		cultivable fungal species
Ascomycota		Endoconidiophora polonica	plant_pathogen	arthropod-associated	filamentous_mycelium	Finland	northern Europe	mites on Beetles	Culture	core mycobiome	Linnakoski et al. 2021	2021	ITS1-F / ITS4; T10 / Bt2a / Bt2b	ITS; ß-tubulin		cultivable beetle symbionts
Ascomycota		Endoconidiophora polonica	plant_pathogen	arthropod-associated	filamentous_mycelium	Sweden	northern Europe	Beetles, galleries	Culture	core mycobiome	Mathiesen-K„„rik 1953	1953	NA	NA	morphological determination	cultivable fungal species
Ascomycota		Endoconidiophora polonica	plant_pathogen	arthropod-associated	filamentous_mycelium	Japan	Asia	mites on Beetles	Culture	core mycobiome	Moser et al. 1997	1997	NA	NA	morphological determination	filamentous cultivable beetle symbionts
Ascomycota		Endoconidiophora polonica	plant_pathogen	arthropod-associated	filamentous_mycelium	Czech	central Europe	Beetle	Culture	core mycobiome	Novotny & Jankovsky 2005	2005	NA	NA	morphological determination	filamentous cultivable beetle symbionts
Ascomycota		Endoconidiophora polonica	plant_pathogen	arthropod-associated	filamentous_mycelium	Sweden	northern Europe	Beetle	Culture	core mycobiome	Persson et al. 2009	2009	ITS1F / ITS4	ITS regions		cultivable fungal species
Ascomycota		Endoconidiophora polonica	plant_pathogen	arthropod-associated	filamentous_mycelium	Sweden	northern Europe	Beetle	Culture	core mycobiome	Persson et al. 2009	2009	ITS1F / ITS4	ITS regions		cultivable fungal species
Ascomycota		Endoconidiophora polonica	plant_pathogen	arthropod-associated	filamentous_mycelium	Norway	northern Europe	galleries	Culture	core mycobiome	Reid et al. 2010	2010	SSUZ / LSU4; SSJ and SST	ITS regions; nSSU		filamentous cultivable beetle symbionts
Ascomycota		Endoconidiophora polonica	plant_pathogen	arthropod-associated	filamentous_mycelium	Slovenia	southern Europe	Beetle	Culture	core mycobiome	Repe et al. 2013	2013	ITS1F / ITS4	ITS regions		filamentous cultivable beetle symbionts
Ascomycota		Endoconidiophora polonica	plant_pathogen	arthropod-associated	filamentous_mycelium	France	central Europe	Beetle	Culture	core mycobiome	Salle et al. 2005	2005	NA	NA	morphological determination	filamentous cultivable beetle symbionts
Ascomycota		Endoconidiophora polonica	plant_pathogen	arthropod-associated	filamentous_mycelium	Norway	northern Europe	sapwood	Culture	core mycobiome	Solheim 1986	1986	NA	NA	morphological determination	filamentous cultivable beetle symbionts
Ascomycota		Endoconidiophora polonica	plant_pathogen	arthropod-associated	filamentous_mycelium	Norway	northern Europe	Beetle	Culture	core mycobiome	Solheim 1988	1988	NA	NA	morphological determination	filamentous cultivable beetle symbionts
Ascomycota		Endoconidiophora polonica	plant_pathogen	arthropod-associated	filamentous_mycelium	Norway	northern Europe	Beetle	Culture	core mycobiome	Solheim 1991	1991	NA	NA	morphological determination	filamentous cultivable beetle symbionts
Ascomycota		Endoconidiophora polonica	plant_pathogen	arthropod-associated	filamentous_mycelium	Norway	northern Europe	sapwood	Culture	core mycobiome	Solheim 1992	1992	NA	NA	morphological determination	cultivable fungal species
Ascomycota		Endoconidiophora polonica	plant_pathogen	arthropod-associated	filamentous_mycelium	Norway	northern Europe	Beetle	Culture	core mycobiome	Solheim 1993	1993	NA	NA	morphological determination	cultivable fungal species
Ascomycota		Endoconidiophora polonica	plant_pathogen	arthropod-associated	filamentous_mycelium	Czech	central Europe	Betteles, larvae, galleries	DNA	core mycobiome	Veselska et al. 2023	2023	ITS3_KYO2_NGS / ITS4_KYO3_NGS	ITS2		cultivable fungal species
Ascomycota		Endoconidiophora polonica	plant_pathogen	arthropod-associated	filamentous_mycelium	France	central Europe	Beetle	Culture	core mycobiome	Viiri & Lieutier 2004	2004	NA	NA	morphological determination	filamentous cultivable beetle symbionts
Ascomycota		Endoconidiophora polonica	plant_pathogen	arthropod-associated	filamentous_mycelium	Finland	northern Europe	Beetles, galleries	Culture	core mycobiome	Viiri 1997	1997	NA	NA	morphological determination	cultivable fungal species
Ascomycota		Endoconidiophora polonica	plant_pathogen	arthropod-associated	filamentous_mycelium	Finland	northern Europe	Beetle	Culture	core mycobiome	Virii & Weissenberg 1995	1995	NA	NA	morphological determination	filamentous cultivable beetle symbionts
Ascomycota		Endoconidiophora polonica	plant_pathogen	arthropod-associated	filamentous_mycelium	China	Asia	Beetles, galleries	Culture	core mycobiome	Wang et al. 2024	2024	ITS1-F / ITS4; ITS3 / LR3; Algr52_412-433_f1 / Algr52_1102_1084_r1; Bt1a / Bt1b205	ITS region; 60S; ß-tubulin		filamentous cultivable beetle symbionts
Ascomycota		Endoconidiophora polonica	plant_pathogen	arthropod-associated	filamentous_mycelium	Japan	Asia	Beetles, galleries	Culture	core mycobiome	Yamaoka et al. 1997	1997	NA	NA	morphological determination	filamentous cultivable beetle symbionts
Ascomycota		Endoconidiophora resinifera	plant_pathogen	arthropod-associated	filamentous_mycelium	Norway	northern Europe	galleries	Culture	Potential core mycobiome	Reid et al. 2010	2010	SSUZ / LSU4; SSJ and SST	ITS regions; nSSU		filamentous cultivable beetle symbionts
Mortierellomycota	1	Entomortierella parvispora	soil_saprotroph	opportunistic_human_parasite	filamentous_mycelium	Germany	central Europe	Beetles, galleries	Culture	passivley associated	Kirschner 1998	1998	NA	NA	morphological determination	cultivable fungal species
Ascomycota	2	Epibryon interlamellare	plant_pathogen	No specific Interaction	filamentous_mycelium	Austria	central Europe	beetles, wood, larvae	DNA	passivley associated	Chakraborty et al. 2023	2023	341F / ITS3	ITS2		all fungal sequences
Ascomycota	2	Epibryon interlamellare	plant_pathogen	No specific Interaction	filamentous_mycelium	Czech	central Europe	beetles, wood, larvae	DNA	passivley associated	Chakraborty et al. 2023	2023	341F / ITS3	ITS2		all fungal sequences
Ascomycota	1	Epicoccum dendrobii	plant_pathogen	No specific Interaction	filamentous_mycelium	Germany	central Europe	pupal_chamber, plugs, eggs	DNA	passivley associated	Baños-Quintana et al. 2024	2024	ITS1F / ITS2	ITS1		all fungal sequences
Ascomycota	6	Epicoccum nigrum	plant_pathogen	No specific Interaction	filamentous_mycelium	Italy	southern Europe	Beetle	DNA	passivley associated	Giordano et al. 2013	2013	ITS3 / TW13	ITS2		fungal otus (DNA) + filamentous cultivable beetle symbionts (Culture)
Ascomycota	6	Epicoccum nigrum	plant_pathogen	No specific Interaction	filamentous_mycelium	Italy	southern Europe	Beetle	Culture	passivley associated	Giordano et al. 2013	2013	ITS3 / TW13	ITS2		fungal otus (DNA) + filamentous cultivable beetle symbionts (Culture)
Ascomycota	6	Epicoccum nigrum	plant_pathogen	No specific Interaction	filamentous_mycelium	Poland	central Europe	galleries	Culture	passivley associated	Jankowiak 2004_2	2004	NA	NA	morphological determination	cultivable fungal species
Ascomycota	6	Epicoccum nigrum	plant_pathogen	No specific Interaction	filamentous_mycelium	Poland	central Europe	Phloem near galleries	Culture	passivley associated	Jankowiak 2005	2005	NA	NA	morphological determination	cultivable fungal species
Ascomycota	6	Epicoccum nigrum	plant_pathogen	No specific Interaction	filamentous_mycelium	Poland	central Europe	sapwood	Culture	passivley associated	Jankowiak 2005	2005	NA	NA	morphological determination	cultivable fungal species
Ascomycota	6	Epicoccum nigrum	plant_pathogen	No specific Interaction	filamentous_mycelium	Poland	central Europe	galleries	Culture	passivley associated	Kowalski et al. 2019	2016	ITS1 / ITS4	ITS region		cultivable fungal species
Ascomycota	1	Epithamnolia rangiferinae	lichen_parasite	No specific Interaction	filamentous_mycelium	Germany	central Europe	pupal_chamber, plugs, eggs	DNA	passivley associated	Baños-Quintana et al. 2024	2024	ITS1F / ITS2	ITS1		all fungal sequences
Basidiomycota	1	Erythrobasidium elongatum	mycoparasite	No specific Interaction	yeast	Germany	central Europe	pupal_chamber, plugs, eggs	DNA	passivley associated	Baños-Quintana et al. 2024	2024	ITS1F / ITS2	ITS1		all fungal sequences
Basidiomycota	1	Erythrobasidium yunnanense	mycoparasite	No specific Interaction	yeast	Germany	central Europe	pupal_chamber, plugs, eggs	DNA	passivley associated	Baños-Quintana et al. 2024	2024	ITS1F / ITS2	ITS1		all fungal sequences
Basidiomycota	1	Exidia saccharina	wood_saprotroph	No specific Interaction	filamentous_mycelium	Germany	central Europe	Beetles, galleries	Culture	passivley associated	Kirschner 1998	1998	NA	NA	morphological determination	cultivable fungal species
Basidiomycota	1	Exobasidium arescens	plant_pathogen	No specific Interaction	filamentous_mycelium	Germany	central Europe	pupal_chamber, plugs, eggs	DNA	passivley associated	Baños-Quintana et al. 2024	2024	ITS1F / ITS2	ITS1		all fungal sequences
Basidiomycota	2	Exobasidium woronichinii	plant_pathogen	No specific Interaction	filamentous_mycelium	Germany	central Europe	pupal_chamber, plugs, eggs	DNA	passivley associated	Baños-Quintana et al. 2024	2024	ITS1F / ITS2	ITS1		all fungal sequences
Basidiomycota	2	Exobasidium woronichinii	plant_pathogen	No specific Interaction	filamentous_mycelium	Czech	central Europe	beetles, wood, larvae	DNA	passivley associated	Chakraborty et al. 2023	2023	341F / ITS3	ITS2		all fungal sequences
Ascomycota		Exophiala abietophila	animal_parasite	animal_parasite/opportunistic_human_parasite	dimorphic_yeast	Germany	central Europe	pupal_chamber, plugs, eggs	DNA	passivley associated	Baños-Quintana et al. 2024	2024	ITS1F / ITS2	ITS1		all fungal sequences
Ascomycota		Exophiala bergeri	animal_parasite	animal_parasite/opportunistic_human_parasite	dimorphic_yeast	Germany	central Europe	pupal_chamber, plugs, eggs	DNA	passivley associated	Baños-Quintana et al. 2024	2024	ITS1F / ITS2	ITS1		all fungal sequences
Ascomycota		Exophiala brunnea	animal_parasite	animal_parasite/opportunistic_human_parasite	dimorphic_yeast	Germany	central Europe	pupal_chamber, plugs, eggs	DNA	passivley associated	Baños-Quintana et al. 2024	2024	ITS1F / ITS2	ITS1		all fungal sequences
Ascomycota		Exophiala calicioides	plant_pathogen	animal-associated/opportunistic_human_parasite	filamentous_mycelium	Germany	central Europe	Beetles, galleries	Culture	passivley associated	Kirschner 1998	1998	NA	NA	morphological determination	cultivable fungal species
Ascomycota		Exophiala capensis	animal_parasite	animal_parasite/opportunistic_human_parasite	dimorphic_yeast	Germany	central Europe	pupal_chamber, plugs, eggs	DNA	passivley associated	Baños-Quintana et al. 2024	2024	ITS1F / ITS2	ITS1		all fungal sequences
Ascomycota		Exophiala eucalyptorum	animal_parasite	animal_parasite/opportunistic_human_parasite	dimorphic_yeast	Germany	central Europe	pupal_chamber, plugs, eggs	DNA	passivley associated	Baños-Quintana et al. 2024	2024	ITS1F / ITS2	ITS1		all fungal sequences
Ascomycota		Exophiala moniliae	animal_parasite	animal_parasite/opportunistic_human_parasite	dimorphic_yeast	Germany	central Europe	pupal_chamber, plugs, eggs	DNA	passivley associated	Baños-Quintana et al. 2024	2024	ITS1F / ITS2	ITS1		all fungal sequences
Ascomycota		Exophiala psychrophila	animal_parasite	animal_parasite/opportunistic_human_parasite	dimorphic_yeast	Germany	central Europe	pupal_chamber, plugs, eggs	DNA	passivley associated	Baños-Quintana et al. 2024	2024	ITS1F / ITS2	ITS1		all fungal sequences
Ascomycota		Exophiala sideris	animal_parasite	animal_parasite/opportunistic_human_parasite	dimorphic_yeast	Germany	central Europe	pupal_chamber, plugs, eggs	DNA	passivley associated	Baños-Quintana et al. 2024	2024	ITS1F / ITS2	ITS1		all fungal sequences
Ascomycota	1	Fenestella parafenestrata	wood_saprotroph	No specific Interaction	filamentous_mycelium	Germany	central Europe	pupal_chamber, plugs, eggs	DNA	passivley associated	Baños-Quintana et al. 2024	2024	ITS1F / ITS2	ITS1		all fungal sequences
Basidiomycota	2	Filobasidium magnum	unspecified_saprotroph	opportunistic_human_parasite	dimorphic_yeast	Denmark	northern Europe	Beetle	Culture	passivley associated	Leufven & Nehls 1986	1986	NA	NA	morphological determination	cultivable fungal species
Basidiomycota	2	Filobasidium magnum	unspecified_saprotroph	opportunistic_human_parasite	dimorphic_yeast	Sweden	northern Europe	Beetle	Culture	passivley associated	Leufven et al. 1984	1984	NA	NA	morphological determination	cultivable fungal species
Basidiomycota		Filobasidium oeirense	unspecified_saprotroph	animal-associated/opportunistic_human_parasite	dimorphic_yeast	Germany	central Europe	pupal_chamber, plugs, eggs	DNA	passivley associated	Baños-Quintana et al. 2024	2024	ITS1F / ITS2	ITS1		all fungal sequences
Basidiomycota		Filobasidium oeirense	unspecified_saprotroph	animal-associated/opportunistic_human_parasite	dimorphic_yeast	Czech	central Europe	gut	DNA	passivley associated	Chakraborty et al. 2020	2020	ITS3 / ITS4	ITS2		gut mycobiome
Basidiomycota		Filobasidium oeirense	unspecified_saprotroph	animal-associated/opportunistic_human_parasite	dimorphic_yeast	Italy	southern Europe	Beetle	DNA	passivley associated	Giordano et al. 2013	2013	ITS3 / TW13	ITS2		fungal otus (DNA) + filamentous cultivable beetle symbionts (Culture)
Basidiomycota	1	Filobasidium wieringae	unspecified_saprotroph	opportunistic_human_parasite	dimorphic_yeast	Germany	central Europe	pupal_chamber, plugs, eggs	DNA	passivley associated	Baños-Quintana et al. 2024	2024	ITS1F / ITS2	ITS1		all fungal sequences
Basidiomycota	1	Fomes fomentarius	wood_saprotroph	No specific Interaction	filamentous_mycelium	Germany	central Europe	pupal_chamber, plugs, eggs	DNA	passivley associated	Baños-Quintana et al. 2024	2024	ITS1F / ITS2	ITS1		all fungal sequences
Basidiomycota	2	Fomitopsis pinicola	wood_saprotroph	No specific Interaction	filamentous_mycelium	Russia	eastern Europe	Beetle	Culture	passivley associated	Lednev et al. 2019	2019	ITS1F / ITS4	ITS regions; part of 28S		cultivable fungal species
Basidiomycota	2	Fomitopsis pinicola	wood_saprotroph	No specific Interaction	filamentous_mycelium	Sweden	northern Europe	Beetle	Culture	passivley associated	Persson et al. 2009	2009	ITS1F / ITS4	ITS regions		cultivable fungal species
Ascomycota	1	Fontanospora fusiramosa	litter_saprotroph	No specific Interaction	filamentous_mycelium	Finland	northern Europe	mites on Beetles	Culture	passivley associated	Linnakoski et al. 2021	2021	ITS1-F / ITS4; T10 / Bt2a / Bt2b	ITS; ß-tubulin		cultivable beetle symbionts
Ascomycota		Fusarium avenaceum	plant_pathogen	animal_parasite/opportunistic_human_parasite	filamentous_mycelium	Czech	central Europe	beetles, wood, larvae	DNA	Potential core mycobiome	Chakraborty et al. 2023	2023	341F / ITS3	ITS2		all fungal sequences
Ascomycota		Fusarium avenaceum	plant_pathogen	animal_parasite/opportunistic_human_parasite	filamentous_mycelium	Poland	central Europe	galleries	Culture	Potential core mycobiome	Kowalski et al. 2019	2016	ITS1 / ITS4	ITS region		cultivable fungal species
Ascomycota	1	Fusarium domesticum	plant_pathogen	opportunistic_human_parasite	filamentous_mycelium	Germany	central Europe	pupal_chamber, plugs, eggs	DNA	passivley associated	Baños-Quintana et al. 2024	2024	ITS1F / ITS2	ITS1		all fungal sequences
Ascomycota	2	Fusarium lacertarum	plant_pathogen	opportunistic_human_parasite	filamentous_mycelium	Austria	central Europe	beetles, wood, larvae	DNA	passivley associated	Chakraborty et al. 2023	2023	341F / ITS3	ITS2		all fungal sequences
Ascomycota	2	Fusarium lacertarum	plant_pathogen	opportunistic_human_parasite	filamentous_mycelium	Czech	central Europe	beetles, wood, larvae	DNA	passivley associated	Chakraborty et al. 2023	2023	341F / ITS3	ITS2		all fungal sequences
Ascomycota		Fusarium lateritium	plant_pathogen	animal_parasite/opportunistic_human_parasite	filamentous_mycelium	Poland	central Europe	galleries	Culture	Potential core mycobiome	Kowalski et al. 2019	2016	ITS1 / ITS4	ITS region		cultivable fungal species
Ascomycota	3	Fusarium oxysporum	plant_pathogen	opportunistic_human_parasite	filamentous_mycelium	Czech	central Europe	gut	DNA	passivley associated	Chakraborty et al. 2020	2020	ITS3 / ITS4	ITS2		gut mycobiome
Ascomycota	3	Fusarium oxysporum	plant_pathogen	opportunistic_human_parasite	filamentous_mycelium	Austria	central Europe	beetles, wood, larvae	DNA	passivley associated	Chakraborty et al. 2023	2023	341F / ITS3	ITS2		all fungal sequences
Ascomycota	3	Fusarium oxysporum	plant_pathogen	opportunistic_human_parasite	filamentous_mycelium	Czech	central Europe	beetles, wood, larvae	DNA	passivley associated	Chakraborty et al. 2023	2023	341F / ITS3	ITS2		all fungal sequences
Ascomycota	5	Fusarium solani	plant_pathogen	opportunistic_human_parasite	filamentous_mycelium	Czech	central Europe	gut	DNA	passivley associated	Chakraborty et al. 2020	2020	ITS3 / ITS4	ITS2		gut mycobiome
Ascomycota	5	Fusarium solani	plant_pathogen	opportunistic_human_parasite	filamentous_mycelium	Austria	central Europe	beetles, wood, larvae	DNA	passivley associated	Chakraborty et al. 2023	2023	341F / ITS3	ITS2		all fungal sequences
Ascomycota	5	Fusarium solani	plant_pathogen	opportunistic_human_parasite	filamentous_mycelium	Czech	central Europe	beetles, wood, larvae	DNA	passivley associated	Chakraborty et al. 2023	2023	341F / ITS3	ITS2		all fungal sequences
Ascomycota	5	Fusarium solani	plant_pathogen	opportunistic_human_parasite	filamentous_mycelium	Germany	central Europe	Beetles, galleries	Culture	passivley associated	Kirschner 1998	1998	NA	NA	morphological determination	cultivable fungal species
Ascomycota	5	Fusarium solani	plant_pathogen	opportunistic_human_parasite	filamentous_mycelium	Germany/Switzerland/northern Italy	central Europe	Beetle	Culture	passivley associated	Kirschner 2001	2001	NA	NA	morphological determination	cultivable fungal species
Basidiomycota	1	Fuscoporia contigua	wood_saprotroph	No specific Interaction	filamentous_mycelium	Germany	central Europe	pupal_chamber, plugs, eggs	DNA	passivley associated	Baños-Quintana et al. 2024	2024	ITS1F / ITS2	ITS1		all fungal sequences
Basidiomycota	1	Fuscoporia ferruginosa	wood_saprotroph	No specific Interaction	filamentous_mycelium	Germany	central Europe	pupal_chamber, plugs, eggs	DNA	passivley associated	Baños-Quintana et al. 2024	2024	ITS1F / ITS2	ITS1		all fungal sequences
Ascomycota	1	Fusicolla septimanifiniscientiae	mycoparasite	No specific Interaction	filamentous_mycelium	Germany	central Europe	pupal_chamber, plugs, eggs	DNA	passivley associated	Baños-Quintana et al. 2024	2024	ITS1F / ITS2	ITS1		all fungal sequences
Basidiomycota	1	Geastrum melanocephalum	litter_saprotroph	No specific Interaction	filamentous_mycelium	Germany	central Europe	pupal_chamber, plugs, eggs	DNA	passivley associated	Baños-Quintana et al. 2024	2024	ITS1F / ITS2	ITS1		all fungal sequences
Basidiomycota	1	Geesterania davidii	wood_saprotroph	No specific Interaction	filamentous_mycelium	Germany	central Europe	pupal_chamber, plugs, eggs	DNA	passivley associated	Baños-Quintana et al. 2024	2024	ITS1F / ITS2	ITS1		all fungal sequences
Basidiomycota	1	Genolevuria amylolytica	unspecified_saprotroph	No specific Interaction	yeast	Germany	central Europe	pupal_chamber, plugs, eggs	DNA	passivley associated	Baños-Quintana et al. 2024	2024	ITS1F / ITS2	ITS1		all fungal sequences
Basidiomycota	1	Genolevuria armeniaca	unspecified_saprotroph	No specific Interaction	yeast	Germany	central Europe	pupal_chamber, plugs, eggs	DNA	passivley associated	Baños-Quintana et al. 2024	2024	ITS1F / ITS2	ITS1		all fungal sequences
Basidiomycota	1	Genolevuria tibetensis	unspecified_saprotroph	No specific Interaction	yeast	Germany	central Europe	pupal_chamber, plugs, eggs	DNA	passivley associated	Baños-Quintana et al. 2024	2024	ITS1F / ITS2	ITS1		all fungal sequences
Ascomycota	1	Geotrichum candidum	nectar/tap_saprotroph	opportunistic_human_parasite	yeast	Sweden	northern Europe	Beetles, galleries	Culture	passivley associated	Mathiesen-K„„rik 1953	1953	NA	NA	morphological determination	cultivable fungal species
Chytridiomycota	1	Geranomyces variabilis	pollen_saprotroph	No specific Interaction	zoosporic-rhizomycelial_(chytrid-like)	Germany	central Europe	pupal_chamber, plugs, eggs	DNA	passivley associated	Baños-Quintana et al. 2024	2024	ITS1F / ITS2	ITS1		all fungal sequences
Ascomycota	1	Gliomastix tumulicola	unspecified_saprotroph	No specific Interaction	filamentous_mycelium	Germany	central Europe	pupal_chamber, plugs, eggs	DNA	passivley associated	Baños-Quintana et al. 2024	2024	ITS1F / ITS2	ITS1		all fungal sequences
Chytridiomycota	2	Gonapodya prolifera	litter_saprotroph	No specific Interaction	zoosporic-rhizomycelial_(chytrid-like)	China	Asia	Beetle	DNA	passivley associated	Liu et al. 2025	2025	metagenome	metagenome Shout gun		all fungal sequences
Chytridiomycota	2	Gonapodya prolifera	litter_saprotroph	No specific Interaction	zoosporic-rhizomycelial_(chytrid-like)	China	Asia	Beetle	DNA	passivley associated	Liu et al. 2025	2025	metagenome	metagenome Shout gun		all fungal sequences
Ascomycota	1	Gorgoniceps delicatula	wood_saprotroph	No specific Interaction	filamentous_mycelium	Germany	central Europe	pupal_chamber, plugs, eggs	DNA	passivley associated	Baños-Quintana et al. 2024	2024	ITS1F / ITS2	ITS1		all fungal sequences
Ascomycota		Graphilbum fragrans	plant_pathogen	arthropod-associated	filamentous_mycelium	Poland	central Europe	galleries	Culture	Potential core mycobiome	Kowalski et al. 2019	2016	ITS1 / ITS4	ITS region		cultivable fungal species
Ascomycota		Graphilbum fragrans	plant_pathogen	arthropod-associated	filamentous_mycelium	Norway	northern Europe	sapwood	Culture	Potential core mycobiome	Solheim 1992	1992	NA	NA	morphological determination	cultivable fungal species
Ascomycota		Graphilbum hegangense	wood_saprotroph	arthropod-associated	filamentous_mycelium	China	Asia	Beetles, galleries	Culture	Potential core mycobiome	Wang et al. 2024	2024	ITS1-F / ITS4; ITS3 / LR3; Algr52_412-433_f1 / Algr52_1102_1084_r1; Bt1a / Bt1b205	ITS region; 60S; ß-tubulin		filamentous cultivable beetle symbionts
Ascomycota		Graphilbum microcarpum	wood_saprotroph	arthropod-associated	filamentous_mycelium	Germany	central Europe	pupal_chamber, plugs, eggs	DNA	Potential core mycobiome	Baños-Quintana et al. 2024	2024	ITS1F / ITS2	ITS1		all fungal sequences
Ascomycota		Graphium carbonarium	plant_pathogen	arthropod-associated	filamentous_mycelium	China	Asia	Beetles, galleries	Culture	Potential core mycobiome	Wang et al. 2024	2024	ITS1-F / ITS4; ITS3 / LR3; Algr52_412-433_f1 / Algr52_1102_1084_r1; Bt1a / Bt1b205	ITS region; 60S; ß-tubulin		filamentous cultivable beetle symbionts
Ascomycota		Graphium laricis	plant_pathogen	arthropod-associated	filamentous_mycelium	Germany	central Europe	pupal_chamber, plugs, eggs	DNA	Potential core mycobiome	Baños-Quintana et al. 2024	2024	ITS1F / ITS2	ITS1		all fungal sequences
Ascomycota		Graphium laricis	plant_pathogen	arthropod-associated	filamentous_mycelium	Czech	central Europe	gut	DNA	Potential core mycobiome	Chakraborty et al. 2020	2020	ITS3 / ITS4	ITS2		gut mycobiome
Ascomycota		Graphium laricis	plant_pathogen	arthropod-associated	filamentous_mycelium	Austria	central Europe	beetles, wood, larvae	DNA	Potential core mycobiome	Chakraborty et al. 2023	2023	341F / ITS3	ITS2		all fungal sequences
Ascomycota		Graphium laricis	plant_pathogen	arthropod-associated	filamentous_mycelium	Czech	central Europe	beetles, wood, larvae	DNA	Potential core mycobiome	Chakraborty et al. 2023	2023	341F / ITS3	ITS2		all fungal sequences
Ascomycota		Graphium laricis	plant_pathogen	arthropod-associated	filamentous_mycelium	Czech	central Europe	Betteles, larvae, galleries	DNA	Potential core mycobiome	Veselska et al. 2023	2023	ITS3_KYO2_NGS / ITS4_KYO3_NGS	ITS2		cultivable fungal species
Ascomycota		Graphium pseudormiticum	plant_pathogen	arthropod-associated	filamentous_mycelium	Germany	central Europe	pupal_chamber, plugs, eggs	DNA	Potential core mycobiome	Baños-Quintana et al. 2024	2024	ITS1F / ITS2	ITS1		all fungal sequences
Ascomycota		Graphium pseudormiticum	plant_pathogen	arthropod-associated	filamentous_mycelium	Germany/Switzerland/northern Italy	central Europe	Beetle	Culture	Potential core mycobiome	Kirschner 2001	2001	NA	NA	morphological determination	cultivable fungal species
Ascomycota		Graphium pseudormiticum	plant_pathogen	arthropod-associated	filamentous_mycelium	Sweden	northern Europe	Beetle	Culture	Potential core mycobiome	Persson et al. 2009	2009	ITS1F / ITS4	ITS regions		cultivable fungal species
Ascomycota		Graphium pseudormiticum	plant_pathogen	arthropod-associated	filamentous_mycelium	Sweden	northern Europe	Beetle	Culture	Potential core mycobiome	Persson et al. 2009	2009	ITS1F / ITS4	ITS regions		cultivable fungal species
Ascomycota		Graphium pseudormiticum	plant_pathogen	arthropod-associated	filamentous_mycelium	Czech	central Europe	Betteles, larvae, galleries	DNA	Potential core mycobiome	Veselska et al. 2023	2023	ITS3_KYO2_NGS / ITS4_KYO3_NGS	ITS2		cultivable fungal species
Ascomycota		Graphium pycnocephalum	plant_pathogen	arthropod-associated	filamentous_mycelium	Poland	central Europe	Beetle	Culture	Potential core mycobiome	Jankowiak & Hilszczanski 2005	2005	NA	NA	morphological determination	filamentous cultivable beetle symbionts
Ascomycota		Graphium pycnocephalum	plant_pathogen	arthropod-associated	filamentous_mycelium	Poland	central Europe	Beetle	Culture	Potential core mycobiome	Jankowiak & Hilszczanski 2005	2005	NA	NA	morphological determination	filamentous cultivable beetle symbionts
Ascomycota		Graphium pycnocephalum	plant_pathogen	arthropod-associated	filamentous_mycelium	Poland	central Europe	galleries	Culture	Potential core mycobiome	Jankowiak 2004_2	2004	NA	NA	morphological determination	cultivable fungal species
Ascomycota		Graphium pycnocephalum	plant_pathogen	arthropod-associated	filamentous_mycelium	Poland	central Europe	Beetle	Culture	Potential core mycobiome	Jankowiak 2004_2	2004	NA	NA	morphological determination	cultivable fungal species
Ascomycota		Graphium pycnocephalum	plant_pathogen	arthropod-associated	filamentous_mycelium	Poland	central Europe	Phloem near galleries	Culture	Potential core mycobiome	Jankowiak 2005	2005	NA	NA	morphological determination	cultivable fungal species
Ascomycota		Graphium pycnocephalum	plant_pathogen	arthropod-associated	filamentous_mycelium	Poland	central Europe	sapwood	Culture	Potential core mycobiome	Jankowiak 2005	2005	NA	NA	morphological determination	cultivable fungal species
Ascomycota		Graphium pycnocephalum	plant_pathogen	arthropod-associated	filamentous_mycelium	Poland	central Europe	Beetle	Culture	Potential core mycobiome	Jankowiak, Kacprzyk & Mlynarczyk 2009	2009	NA	NA	morphological determination	filamentous cultivable beetle symbionts
Ascomycota		Graphium pycnocephalum	plant_pathogen	arthropod-associated	filamentous_mycelium	Czech	central Europe	Beetle	Culture	Potential core mycobiome	Kotìnkov -Sychrov 1966	1966	NA	NA	morphological determination	cultivable fungal species
Ascomycota		Graphium pycnocephalum	plant_pathogen	arthropod-associated	filamentous_mycelium	Sweden	northern Europe	Beetle	Culture	Potential core mycobiome	Mathiesen 1950	1950	NA	NA	morphological determination	cultivable fungal species
Ascomycota		Grosmannia abieticola	plant_pathogen	arthropod-associated	filamentous_mycelium	Poland	central Europe	galleries	Culture	Potential core mycobiome	Kowalski et al. 2019	2016	ITS1 / ITS4	ITS region		cultivable fungal species
Ascomycota		Grosmannia aenigmatica	plant_pathogen	arthropod-associated	filamentous_mycelium	Germany	central Europe	pupal_chamber, plugs, eggs	DNA	Potential core mycobiome	Baños-Quintana et al. 2024	2024	ITS1F / ITS2	ITS1		all fungal sequences
Ascomycota		Grosmannia aenigmatica	plant_pathogen	arthropod-associated	filamentous_mycelium	Austria	central Europe	beetles, wood, larvae	DNA	Potential core mycobiome	Chakraborty et al. 2023	2023	341F / ITS3	ITS2		all fungal sequences
Ascomycota		Grosmannia aenigmatica	plant_pathogen	arthropod-associated	filamentous_mycelium	Czech	central Europe	beetles, wood, larvae	DNA	Potential core mycobiome	Chakraborty et al. 2023	2023	341F / ITS3	ITS2		all fungal sequences
Ascomycota		Grosmannia aoshimae	plant_pathogen	arthropod-associated	filamentous_mycelium	Germany	central Europe	pupal_chamber, plugs, eggs	DNA	Potential core mycobiome	Baños-Quintana et al. 2024	2024	ITS1F / ITS2	ITS1		all fungal sequences
Ascomycota		Grosmannia aoshimae	plant_pathogen	arthropod-associated	filamentous_mycelium	Austria	central Europe	beetles, wood, larvae	DNA	Potential core mycobiome	Chakraborty et al. 2023	2023	341F / ITS3	ITS2		all fungal sequences
Ascomycota		Grosmannia aoshimae	plant_pathogen	arthropod-associated	filamentous_mycelium	Czech	central Europe	beetles, wood, larvae	DNA	Potential core mycobiome	Chakraborty et al. 2023	2023	341F / ITS3	ITS2		all fungal sequences
Ascomycota		Grosmannia chlamydata	plant_pathogen	arthropod-associated	filamentous_mycelium	Poland / Czech	central Europe	Beetle	Culture	Potential core mycobiome	Jankowiak et al. 2017	2017	NA	ITS; LSU; ß-tubulin; TEF 1-?		filamentous cultivable beetle symbionts
Ascomycota		Grosmannia chlamydata	plant_pathogen	arthropod-associated	filamentous_mycelium	Finland	northern Europe	Beetle	Culture	Potential core mycobiome	Linnakoski 2010	2010	ITS1F / ITS4	ITS regions		filamentous cultivable beetle symbionts
Ascomycota		Grosmannia chlamydata	plant_pathogen	arthropod-associated	filamentous_mycelium	Russia	eastern Europe	Beetle	Culture	Potential core mycobiome	Linnakoski 2010	2010	ITS1F / ITS4	ITS regions		filamentous cultivable beetle symbionts
Ascomycota		Grosmannia cucullata s. l.	plant_pathogen	arthropod-associated	filamentous_mycelium	China	Asia	Beetle	Culture	core mycobiome	Chang et al. 2019	2019	ITS1-F / ITS4; Bt2a / Bt2b; T10 / Bt2a / Bt2b; EF2F / EF2R; ITS3 / LR3; CL2F / CL2R	ITS; ß-tubulin; TEF 1-?; LSU; CAL		filamentous cultivable beetle symbionts
Ascomycota		Grosmannia cucullata s. l.	plant_pathogen	arthropod-associated	filamentous_mycelium	Italy	southern Europe	Beetle	Culture	core mycobiome	Giordano et al. 2013	2013	ITS3 / TW13	ITS2		fungal otus (DNA) + filamentous cultivable beetle symbionts (Culture)
Ascomycota		Grosmannia cucullata s. l.	plant_pathogen	arthropod-associated	filamentous_mycelium	Poland	central Europe	galleries, sapwood	Culture	core mycobiome	Jankowiak 2004	2004	NA	NA	morphological determination	filamentous cultivable beetle symbionts
Ascomycota		Grosmannia cucullata s. l.	plant_pathogen	arthropod-associated	filamentous_mycelium	Poland	central Europe	galleries	Culture	core mycobiome	Jankowiak 2004_2	2004	NA	NA	morphological determination	cultivable fungal species
Ascomycota		Grosmannia cucullata s. l.	plant_pathogen	arthropod-associated	filamentous_mycelium	Poland	central Europe	Beetle	Culture	core mycobiome	Jankowiak 2004_2	2004	NA	NA	morphological determination	cultivable fungal species
Ascomycota		Grosmannia cucullata s. l.	plant_pathogen	arthropod-associated	filamentous_mycelium	Poland	central Europe	Phloem near galleries	Culture	core mycobiome	Jankowiak 2005	2005	NA	NA	morphological determination	cultivable fungal species
Ascomycota		Grosmannia cucullata s. l.	plant_pathogen	arthropod-associated	filamentous_mycelium	Poland	central Europe	sapwood	Culture	core mycobiome	Jankowiak 2005	2005	NA	NA	morphological determination	cultivable fungal species
Ascomycota		Grosmannia cucullata s. l.	plant_pathogen	arthropod-associated	filamentous_mycelium	Poland / Czech	central Europe	Beetle	Culture	core mycobiome	Jankowiak et al. 2017	2017	NA	ITS; LSU; ß-tubulin; TEF 1-?		filamentous cultivable beetle symbionts
Ascomycota		Grosmannia cucullata s. l.	plant_pathogen	arthropod-associated	filamentous_mycelium	Germany/Switzerland/northern Italy	central Europe	Beetle	Culture	core mycobiome	Kirschner 2001	2001	NA	NA	morphological determination	cultivable fungal species
Ascomycota		Grosmannia cucullata s. l.	plant_pathogen	arthropod-associated	filamentous_mycelium	Poland	central Europe	galleries	Culture	core mycobiome	Kowalski et al. 2019	2016	ITS1 / ITS4	ITS region		cultivable fungal species
Ascomycota		Grosmannia cucullata s. l.	plant_pathogen	arthropod-associated	filamentous_mycelium	Austria	central Europe	galleries	Culture	core mycobiome	Kristis, Grubelnik, Führer 1999	1998	NA	NA	morphological determination	filamentous cultivable beetle symbionts
Ascomycota		Grosmannia cucullata s. l.	plant_pathogen	arthropod-associated	filamentous_mycelium	Finland	northern Europe	Beetle	Culture	core mycobiome	Linnakoski 2010	2010	ITS1F / ITS4	ITS regions		filamentous cultivable beetle symbionts
Ascomycota		Grosmannia cucullata s. l.	plant_pathogen	arthropod-associated	filamentous_mycelium	Russia	eastern Europe	Beetle	Culture	core mycobiome	Linnakoski 2010	2010	ITS1F / ITS4	ITS regions		filamentous cultivable beetle symbionts
Ascomycota		Grosmannia cucullata s. l.	plant_pathogen	arthropod-associated	filamentous_mycelium	Finland	northern Europe	Beetle	Culture	core mycobiome	Linnakoski et al. 2016	2016	ITS1F / ITS4	ITS regions		cultivable fungal species
Ascomycota		Grosmannia cucullata s. l.	plant_pathogen	arthropod-associated	filamentous_mycelium	Finland	northern Europe	mites on Beetles	Culture	core mycobiome	Linnakoski et al. 2016	2016	ITS1F / ITS4	ITS regions		cultivable fungal species
Ascomycota		Grosmannia cucullata s. l.	plant_pathogen	arthropod-associated	filamentous_mycelium	Slovenia	southern Europe	Beetle	Culture	core mycobiome	Repe et al. 2013	2013	ITS1F / ITS4	ITS regions		filamentous cultivable beetle symbionts
Ascomycota		Grosmannia cucullata s. l.	plant_pathogen	arthropod-associated	filamentous_mycelium	Norway	northern Europe	sapwood	Culture	core mycobiome	Solheim 1986	1986	NA	NA	morphological determination	filamentous cultivable beetle symbionts
Ascomycota		Grosmannia cucullata s. l.	plant_pathogen	arthropod-associated	filamentous_mycelium	France	central Europe	Beetle	Culture	core mycobiome	Viiri & Lieutier 2004	2004	NA	NA	morphological determination	filamentous cultivable beetle symbionts
Ascomycota		Grosmannia cucullata s. l.	plant_pathogen	arthropod-associated	filamentous_mycelium	Japan	Asia	Beetles, galleries	Culture	core mycobiome	Yamaoka et al. 1997	1997	NA	NA	morphological determination	filamentous cultivable beetle symbionts
Ascomycota		Grosmannia europhioides	plant_pathogen	arthropod-associated	filamentous_mycelium	Italy	southern Europe	Beetle	Culture	core mycobiome	Giordano et al. 2013	2013	ITS3 / TW13	ITS2		fungal otus (DNA) + filamentous cultivable beetle symbionts (Culture)
Ascomycota		Grosmannia europhioides	plant_pathogen	arthropod-associated	filamentous_mycelium	Germany	central Europe	Beetles, galleries	Culture	core mycobiome	Kirschner 1998	1998	NA	NA	morphological determination	cultivable fungal species
Ascomycota		Grosmannia europhioides	plant_pathogen	arthropod-associated	filamentous_mycelium	Austria	central Europe	galleries	Culture	core mycobiome	Kristis, Grubelnik, Führer 1999	1998	NA	NA	morphological determination	filamentous cultivable beetle symbionts
Ascomycota		Grosmannia europhioides	plant_pathogen	arthropod-associated	filamentous_mycelium	Norway	northern Europe	Beetle	Culture	core mycobiome	Krokene & Solheim 1996	1996	NA	NA	morphological determination	filamentous cultivable beetle symbionts
Ascomycota		Grosmannia europhioides	plant_pathogen	arthropod-associated	filamentous_mycelium	Japan	Asia	mites on Beetles	Culture	core mycobiome	Moser et al. 1997	1997	NA	NA	morphological determination	filamentous cultivable beetle symbionts
Ascomycota		Grosmannia europhioides	plant_pathogen	arthropod-associated	filamentous_mycelium	Sweden	northern Europe	Beetle	Culture	core mycobiome	Persson et al. 2009	2009	ITS1F / ITS4	ITS regions		cultivable fungal species
Ascomycota		Grosmannia europhioides	plant_pathogen	arthropod-associated	filamentous_mycelium	Sweden	northern Europe	Beetle	Culture	core mycobiome	Persson et al. 2009	2009	ITS1F / ITS4	ITS regions		cultivable fungal species
Ascomycota		Grosmannia europhioides	plant_pathogen	arthropod-associated	filamentous_mycelium	Norway	northern Europe	sapwood	Culture	core mycobiome	Solheim 1986	1986	NA	NA	morphological determination	filamentous cultivable beetle symbionts
Ascomycota		Grosmannia europhioides	plant_pathogen	arthropod-associated	filamentous_mycelium	Norway	northern Europe	sapwood	Culture	core mycobiome	Solheim 1992	1992	NA	NA	morphological determination	cultivable fungal species
Ascomycota		Grosmannia europhioides	plant_pathogen	arthropod-associated	filamentous_mycelium	Norway	northern Europe	Beetle	Culture	core mycobiome	Solheim 1993	1993	NA	NA	morphological determination	cultivable fungal species
Ascomycota		Grosmannia europhioides	plant_pathogen	arthropod-associated	filamentous_mycelium	Finland	northern Europe	Beetles, galleries	Culture	core mycobiome	Viiri 1997	1997	NA	NA	morphological determination	cultivable fungal species
Ascomycota		Grosmannia europhioides	plant_pathogen	arthropod-associated	filamentous_mycelium	Finland	northern Europe	Beetle	Culture	core mycobiome	Virii & Weissenberg 1995	1995	NA	NA	morphological determination	filamentous cultivable beetle symbionts
Ascomycota		Grosmannia europhioides	plant_pathogen	arthropod-associated	filamentous_mycelium	Japan	Asia	Beetles, galleries	Culture	core mycobiome	Yamaoka et al. 1997	1997	NA	NA	morphological determination	filamentous cultivable beetle symbionts
Ascomycota		Grosmannia fenglinhensis	plant_pathogen	arthropod-associated	filamentous_mycelium	China	Asia	Beetle	Culture	Potential core mycobiome	Chang et al. 2019	2019	ITS1-F / ITS4; Bt2a / Bt2b; T10 / Bt2a / Bt2b; EF2F / EF2R; ITS3 / LR3; CL2F / CL2R	ITS; ß-tubulin; TEF 1-?; LSU; CAL		filamentous cultivable beetle symbionts
Ascomycota		Grosmannia galeiformis	plant_pathogen	arthropod-associated	filamentous_mycelium	Sweden	northern Europe	Beetles, galleries	Culture	Potential core mycobiome	Mathiesen-K„„rik 1953	1953	NA	NA	morphological determination	cultivable fungal species
Ascomycota		Grosmannia olivacea	plant_pathogen	arthropod-associated	filamentous_mycelium	China	Asia	Beetle	Culture	core mycobiome	Chang et al. 2019	2019	ITS1-F / ITS4; Bt2a / Bt2b; T10 / Bt2a / Bt2b; EF2F / EF2R; ITS3 / LR3; CL2F / CL2R	ITS; ß-tubulin; TEF 1-?; LSU; CAL		filamentous cultivable beetle symbionts
Ascomycota		Grosmannia olivacea	plant_pathogen	arthropod-associated	filamentous_mycelium	Finland	northern Europe	Beetle	Culture	core mycobiome	Linnakoski 2010	2010	ITS1F / ITS4	ITS regions		filamentous cultivable beetle symbionts
Ascomycota		Grosmannia olivacea	plant_pathogen	arthropod-associated	filamentous_mycelium	Russia	eastern Europe	Beetle	Culture	core mycobiome	Linnakoski 2010	2010	ITS1F / ITS4	ITS regions		filamentous cultivable beetle symbionts
Ascomycota		Grosmannia olivacea	plant_pathogen	arthropod-associated	filamentous_mycelium	Finland	northern Europe	Beetle	Culture	core mycobiome	Linnakoski et al. 2016	2016	ITS1F / ITS4	ITS regions		cultivable fungal species
Ascomycota		Grosmannia olivacea	plant_pathogen	arthropod-associated	filamentous_mycelium	Sweden	northern Europe	Beetles, galleries	Culture	core mycobiome	Mathiesen-K„„rik 1953	1953	NA	NA	morphological determination	cultivable fungal species
Ascomycota		Grosmannia penicillata	plant_pathogen	arthropod-associated	filamentous_mycelium	Czech	central Europe	gut	DNA	core mycobiome	Chakraborty et al. 2020	2020	ITS3 / ITS4	ITS2		gut mycobiome
Ascomycota		Grosmannia penicillata	plant_pathogen	arthropod-associated	filamentous_mycelium	China	Asia	Beetle	Culture	core mycobiome	Chang et al. 2019	2019	ITS1-F / ITS4; Bt2a / Bt2b; T10 / Bt2a / Bt2b; EF2F / EF2R; ITS3 / LR3; CL2F / CL2R	ITS; ß-tubulin; TEF 1-?; LSU; CAL		filamentous cultivable beetle symbionts
Ascomycota		Grosmannia penicillata	plant_pathogen	arthropod-associated	filamentous_mycelium	Norway	northern Europe	Beetles, galleries	Culture	core mycobiome	Furniss et al. 1990	1990	NA	NA	morphological determination	filamentous cultivable beetle symbionts
Ascomycota		Grosmannia penicillata	plant_pathogen	arthropod-associated	filamentous_mycelium	Germany	central Europe	Beetle	Culture	core mycobiome	Grosmann 1931	1931	NA	NA	morphological determination	filamentous cultivable beetle symbionts
Ascomycota		Grosmannia penicillata	plant_pathogen	arthropod-associated	filamentous_mycelium	Poland	central Europe	Beetle	Culture	core mycobiome	Jankowiak & Hilszczanski 2005	2005	NA	NA	morphological determination	filamentous cultivable beetle symbionts
Ascomycota		Grosmannia penicillata	plant_pathogen	arthropod-associated	filamentous_mycelium	Poland	central Europe	galleries	Culture	core mycobiome	Jankowiak 2004_2	2004	NA	NA	morphological determination	cultivable fungal species
Ascomycota		Grosmannia penicillata	plant_pathogen	arthropod-associated	filamentous_mycelium	Poland	central Europe	Beetle	Culture	core mycobiome	Jankowiak 2004_2	2004	NA	NA	morphological determination	cultivable fungal species
Ascomycota		Grosmannia penicillata	plant_pathogen	arthropod-associated	filamentous_mycelium	Poland	central Europe	Phloem near galleries	Culture	core mycobiome	Jankowiak 2005	2005	NA	NA	morphological determination	cultivable fungal species
Ascomycota		Grosmannia penicillata	plant_pathogen	arthropod-associated	filamentous_mycelium	Poland	central Europe	sapwood	Culture	core mycobiome	Jankowiak 2005	2005	NA	NA	morphological determination	cultivable fungal species
Ascomycota		Grosmannia penicillata	plant_pathogen	arthropod-associated	filamentous_mycelium	Poland	central Europe	Beetle	Culture	core mycobiome	Jankowiak, Kacprzyk & Mlynarczyk 2009	2009	NA	NA	morphological determination	filamentous cultivable beetle symbionts
Ascomycota		Grosmannia penicillata	plant_pathogen	arthropod-associated	filamentous_mycelium	Poland	central Europe	galleries	Culture	core mycobiome	Jankowiak, Kacprzyk & Mlynarczyk 2009	2009	NA	NA	morphological determination	filamentous cultivable beetle symbionts
Ascomycota		Grosmannia penicillata	plant_pathogen	arthropod-associated	filamentous_mycelium	Finland	northern Europe	Beetle	Culture	core mycobiome	K„„rig 1975	1975	NA	NA	morphological determination	filamentous cultivable beetle symbionts
Ascomycota		Grosmannia penicillata	plant_pathogen	arthropod-associated	filamentous_mycelium	Poland	central Europe	galleries	Culture	core mycobiome	Kirisitis 2010	2010	NA	NA	morphological determination	filamentous cultivable beetle symbionts
Ascomycota		Grosmannia penicillata	plant_pathogen	arthropod-associated	filamentous_mycelium	Germany	central Europe	Beetles, galleries	Culture	core mycobiome	Kirschner 1998	1998	NA	NA	morphological determination	cultivable fungal species
Ascomycota		Grosmannia penicillata	plant_pathogen	arthropod-associated	filamentous_mycelium	Czech	central Europe	Beetle	Culture	core mycobiome	Kotìnkov -Sychrov 1966	1966	NA	NA	morphological determination	cultivable fungal species
Ascomycota		Grosmannia penicillata	plant_pathogen	arthropod-associated	filamentous_mycelium	Poland	central Europe	galleries	Culture	core mycobiome	Kowalski et al. 2019	2016	ITS1 / ITS4	ITS region		cultivable fungal species
Ascomycota		Grosmannia penicillata	plant_pathogen	arthropod-associated	filamentous_mycelium	Austria	central Europe	galleries	Culture	core mycobiome	Kristis, Grubelnik, Führer 1999	1998	NA	NA	morphological determination	filamentous cultivable beetle symbionts
Ascomycota		Grosmannia penicillata	plant_pathogen	arthropod-associated	filamentous_mycelium	Norway	northern Europe	Beetle	Culture	core mycobiome	Krokene & Solheim 1996	1996	NA	NA	morphological determination	filamentous cultivable beetle symbionts
Ascomycota		Grosmannia penicillata	plant_pathogen	arthropod-associated	filamentous_mycelium	Russia	eastern Europe	Beetle	Culture	core mycobiome	Lednev et al. 2019	2019	ITS1F / ITS4	ITS regions; part of 28S		cultivable fungal species
Ascomycota		Grosmannia penicillata	plant_pathogen	arthropod-associated	filamentous_mycelium	Finland	northern Europe	Beetle	Culture	core mycobiome	Linnakoski et al. 2016	2016	ITS1F / ITS4	ITS regions		cultivable fungal species
Ascomycota		Grosmannia penicillata	plant_pathogen	arthropod-associated	filamentous_mycelium	Finland	northern Europe	mites on Beetles	Culture	core mycobiome	Linnakoski et al. 2016	2016	ITS1F / ITS4	ITS regions		cultivable fungal species
Ascomycota		Grosmannia penicillata	plant_pathogen	arthropod-associated	filamentous_mycelium	Finland	northern Europe	mites on Beetles	Culture	core mycobiome	Linnakoski et al. 2021	2021	ITS1-F / ITS4; T10 / Bt2a / Bt2b	ITS; ß-tubulin		cultivable beetle symbionts
Ascomycota		Grosmannia penicillata	plant_pathogen	arthropod-associated	filamentous_mycelium	Sweden	northern Europe	Beetle	Culture	core mycobiome	Mathiesen 1950	1950	NA	NA	morphological determination	cultivable fungal species
Ascomycota		Grosmannia penicillata	plant_pathogen	arthropod-associated	filamentous_mycelium	Sweden	northern Europe	Beetles, galleries	Culture	core mycobiome	Mathiesen-K„„rik 1953	1953	NA	NA	morphological determination	cultivable fungal species
Ascomycota		Grosmannia penicillata	plant_pathogen	arthropod-associated	filamentous_mycelium	Sweden	northern Europe	Beetles, galleries	Culture	core mycobiome	Mathiesen-K„„rik 1953	1953	NA	NA	morphological determination	cultivable fungal species
Ascomycota		Grosmannia penicillata	plant_pathogen	arthropod-associated	filamentous_mycelium	Japan	Asia	mites on Beetles	Culture	core mycobiome	Moser et al. 1997	1997	NA	NA	morphological determination	filamentous cultivable beetle symbionts
Ascomycota		Grosmannia penicillata	plant_pathogen	arthropod-associated	filamentous_mycelium	Sweden	northern Europe	Beetle	Culture	core mycobiome	Persson et al. 2009	2009	ITS1F / ITS4	ITS regions		cultivable fungal species
Ascomycota		Grosmannia penicillata	plant_pathogen	arthropod-associated	filamentous_mycelium	Sweden	northern Europe	galleries	Culture	core mycobiome	Rennerfelt 1950	1950	NA	NA	morphological determination	filamentous cultivable beetle symbionts
Ascomycota		Grosmannia penicillata	plant_pathogen	arthropod-associated	filamentous_mycelium	Slovenia	southern Europe	Beetle	Culture	core mycobiome	Repe et al. 2013	2013	ITS1F / ITS4	ITS regions		filamentous cultivable beetle symbionts
Ascomycota		Grosmannia penicillata	plant_pathogen	arthropod-associated	filamentous_mycelium	Norway	northern Europe	sapwood	Culture	core mycobiome	Solheim 1986	1986	NA	NA	morphological determination	filamentous cultivable beetle symbionts
Ascomycota		Grosmannia penicillata	plant_pathogen	arthropod-associated	filamentous_mycelium	Norway	northern Europe	Beetle	Culture	core mycobiome	Solheim 1988	1988	NA	NA	morphological determination	filamentous cultivable beetle symbionts
Ascomycota		Grosmannia penicillata	plant_pathogen	arthropod-associated	filamentous_mycelium	Norway	northern Europe	Beetle	Culture	core mycobiome	Solheim 1991	1991	NA	NA	morphological determination	filamentous cultivable beetle symbionts
Ascomycota		Grosmannia penicillata	plant_pathogen	arthropod-associated	filamentous_mycelium	Norway	northern Europe	sapwood	Culture	core mycobiome	Solheim 1992	1992	NA	NA	morphological determination	cultivable fungal species
Ascomycota		Grosmannia penicillata	plant_pathogen	arthropod-associated	filamentous_mycelium	Norway	northern Europe	Beetle	Culture	core mycobiome	Solheim 1993	1993	NA	NA	morphological determination	cultivable fungal species
Ascomycota		Grosmannia penicillata	plant_pathogen	arthropod-associated	filamentous_mycelium	France	central Europe	Beetle	Culture	core mycobiome	Viiri & Lieutier 2004	2004	NA	NA	morphological determination	filamentous cultivable beetle symbionts
Ascomycota		Grosmannia penicillata	plant_pathogen	arthropod-associated	filamentous_mycelium	Finland	northern Europe	Beetles, galleries	Culture	core mycobiome	Viiri 1997	1997	NA	NA	morphological determination	cultivable fungal species
Ascomycota		Grosmannia penicillata	plant_pathogen	arthropod-associated	filamentous_mycelium	Finland	northern Europe	Beetle	Culture	core mycobiome	Virii & Weissenberg 1995	1995	NA	NA	morphological determination	filamentous cultivable beetle symbionts
Ascomycota		Grosmannia penicillata	plant_pathogen	arthropod-associated	filamentous_mycelium	China	Asia	Beetles, galleries	Culture	core mycobiome	Wang et al. 2024	2024	ITS1-F / ITS4; ITS3 / LR3; Algr52_412-433_f1 / Algr52_1102_1084_r1; Bt1a / Bt1b205	ITS region; 60S; ß-tubulin		filamentous cultivable beetle symbionts
Ascomycota		Grosmannia penicillata	plant_pathogen	arthropod-associated	filamentous_mycelium	Japan	Asia	Beetles, galleries	Culture	core mycobiome	Yamaoka et al. 1997	1997	NA	NA	morphological determination	filamentous cultivable beetle symbionts
Ascomycota		Grosmannia taigensis	plant_pathogen	arthropod-associated	filamentous_mycelium	China	Asia	Beetle	Culture	core mycobiome	Chang et al. 2019	2019	ITS1-F / ITS4; Bt2a / Bt2b; T10 / Bt2a / Bt2b; EF2F / EF2R; ITS3 / LR3; CL2F / CL2R	ITS; ß-tubulin; TEF 1-?; LSU; CAL		filamentous cultivable beetle symbionts
Ascomycota		Grosmannia taigensis	plant_pathogen	arthropod-associated	filamentous_mycelium	Poland / Czech	central Europe	Beetle	Culture	core mycobiome	Jankowiak et al. 2017	2017	NA	ITS; LSU; ß-tubulin; TEF 1-?		filamentous cultivable beetle symbionts
Ascomycota		Grosmannia taigensis	plant_pathogen	arthropod-associated	filamentous_mycelium	Russia	eastern Europe	Beetle	Culture	core mycobiome	Linnakoski 2010	2010	ITS1F / ITS4	ITS regions		filamentous cultivable beetle symbionts
Ascomycota		Grosmannia taigensis	plant_pathogen	arthropod-associated	filamentous_mycelium	China	Asia	Beetles, galleries	Culture	core mycobiome	Wang et al. 2024	2024	ITS1-F / ITS4; ITS3 / LR3; Algr52_412-433_f1 / Algr52_1102_1084_r1; Bt1a / Bt1b205	ITS region; 60S; ß-tubulin		filamentous cultivable beetle symbionts
Basidiomycota	1	Gymnopilus penetrans	wood_saprotroph	No specific Interaction	filamentous_mycelium	Germany	central Europe	pupal_chamber, plugs, eggs	DNA	passivley associated	Baños-Quintana et al. 2024	2024	ITS1F / ITS2	ITS1		all fungal sequences
Ascomycota	1	Gyoerffyella entomobryoides	litter_saprotroph	No specific Interaction	filamentous_mycelium	Germany	central Europe	pupal_chamber, plugs, eggs	DNA	passivley associated	Baños-Quintana et al. 2024	2024	ITS1F / ITS2	ITS1		all fungal sequences
Ascomycota	1	Gyrographa gyrocarpa	lichenized	No specific Interaction	thallus_photosynthetic	Germany	central Europe	pupal_chamber, plugs, eggs	DNA	passivley associated	Baños-Quintana et al. 2024	2024	ITS1F / ITS2	ITS1		all fungal sequences
Basidiomycota	1	Hamamotoa lignophila	soil_saprotroph	No specific Interaction	yeast	Germany	central Europe	pupal_chamber, plugs, eggs	DNA	passivley associated	Baños-Quintana et al. 2024	2024	ITS1F / ITS2	ITS1		all fungal sequences
Ascomycota		Hanseniaspora uvarum	nectar/tap_saprotroph	arthropod-associated	yeast	Germany	central Europe	pupal_chamber, plugs, eggs	DNA	Potential core mycobiome	Baños-Quintana et al. 2024	2024	ITS1F / ITS2	ITS1		all fungal sequences
Oomycota	1	Haptoglossa heterospora	animal_parasite	nematophagous	biflagellate	Germany	central Europe	Beetles, galleries	Culture	passivley associated	Kirschner 1998	1998	NA	NA	morphological determination	cultivable fungal species
Ascomycota	1	Harposporium arcuatum	animal_parasite	nematophagous	filamentous_mycelium	Germany	central Europe	Beetles, galleries	Culture	passivley associated	Kirschner 1998	1998	NA	NA	morphological determination	cultivable fungal species
Ascomycota	1	Harposporium harposporiferum	animal_parasite	nematophagous	filamentous_mycelium	Germany	central Europe	Beetles, galleries	Culture	passivley associated	Kirschner 1998	1998	NA	NA	morphological determination	cultivable fungal species
Basidiomycota	1	Heterobasidion annosum	plant_pathogen	No specific Interaction	filamentous_mycelium	Austria	central Europe	beetles, wood, larvae	DNA	passivley associated	Chakraborty et al. 2023	2023	341F / ITS3	ITS2		all fungal sequences
Basidiomycota	1	Hohenbuehelia carlothornii	wood_saprotroph	nematophagous	filamentous_mycelium	Germany	central Europe	pupal_chamber, plugs, eggs	DNA	passivley associated	Baños-Quintana et al. 2024	2024	ITS1F / ITS2	ITS1		all fungal sequences
Basidiomycota	1	Hohenbuehelia robusta	wood_saprotroph	nematophagous	filamentous_mycelium	Czech	central Europe	gut	DNA	passivley associated	Chakraborty et al. 2020	2020	ITS3 / ITS4	ITS2		gut mycobiome
Basidiomycota	1	Holocotylon brandegeeanum	soil_saprotroph	No specific Interaction	filamentous_mycelium	Germany	central Europe	pupal_chamber, plugs, eggs	DNA	passivley associated	Baños-Quintana et al. 2024	2024	ITS1F / ITS2	ITS1		all fungal sequences
Ascomycota		Hormonema macrosporum	unspecified_saprotroph	animal-associated/opportunistic_human_parasite	dimorphic_yeast	Germany	central Europe	pupal_chamber, plugs, eggs	DNA	passivley associated	Baños-Quintana et al. 2024	2024	ITS1F / ITS2	ITS1		all fungal sequences
Ascomycota		Hormonema macrosporum	unspecified_saprotroph	animal-associated/opportunistic_human_parasite	dimorphic_yeast	Austria	central Europe	beetles, wood, larvae	DNA	passivley associated	Chakraborty et al. 2023	2023	341F / ITS3	ITS2		all fungal sequences
Ascomycota		Hortaea werneckii	animal_parasite	animal_parasite/opportunistic_human_parasite	filamentous_mycelium	Germany	central Europe	pupal_chamber, plugs, eggs	DNA	passivley associated	Baños-Quintana et al. 2024	2024	ITS1F / ITS2	ITS1		all fungal sequences
Ascomycota	1	Humicola fuscoatra	wood_saprotroph	No specific Interaction	filamentous_mycelium	Poland	central Europe	galleries	Culture	passivley associated	Kowalski et al. 2019	2016	ITS1 / ITS4	ITS region		cultivable fungal species
Ascomycota	1	Hyaloscypha hepaticicola	root_endophyte	No specific Interaction	filamentous_mycelium	Germany	central Europe	pupal_chamber, plugs, eggs	DNA	passivley associated	Baños-Quintana et al. 2024	2024	ITS1F / ITS2	ITS1		all fungal sequences
Ascomycota	1	Hymenoscyphus dehlii	litter_saprotroph	No specific Interaction	filamentous_mycelium	Germany	central Europe	pupal_chamber, plugs, eggs	DNA	passivley associated	Baños-Quintana et al. 2024	2024	ITS1F / ITS2	ITS1		all fungal sequences
Basidiomycota	1	Hyphodermella rosae	wood_saprotroph	No specific Interaction	filamentous_mycelium	Germany	central Europe	pupal_chamber, plugs, eggs	DNA	passivley associated	Baños-Quintana et al. 2024	2024	ITS1F / ITS2	ITS1		all fungal sequences
Ascomycota	1	Hyphodiscus hymeniophilus	mycoparasite	No specific Interaction	filamentous_mycelium	Poland	central Europe	galleries	Culture	passivley associated	Kowalski et al. 2019	2016	ITS1 / ITS4	ITS region		cultivable fungal species
Basidiomycota	1	Hypholoma capnoides	wood_saprotroph	No specific Interaction	filamentous_mycelium	Germany	central Europe	pupal_chamber, plugs, eggs	DNA	passivley associated	Baños-Quintana et al. 2024	2024	ITS1F / ITS2	ITS1		all fungal sequences
Basidiomycota	1	Hypholoma fasciculare	wood_saprotroph	No specific Interaction	filamentous_mycelium	Germany	central Europe	pupal_chamber, plugs, eggs	DNA	passivley associated	Baños-Quintana et al. 2024	2024	ITS1F / ITS2	ITS1		all fungal sequences
Basidiomycota	1	Hypholoma lateritium	wood_saprotroph	No specific Interaction	filamentous_mycelium	Germany	central Europe	pupal_chamber, plugs, eggs	DNA	passivley associated	Baños-Quintana et al. 2024	2024	ITS1F / ITS2	ITS1		all fungal sequences
Ascomycota	1	Hyphopichia burtonii	nectar/tap_saprotroph	opportunistic_human_parasite	yeast	Austria	central Europe	beetles, wood, larvae	DNA	passivley associated	Chakraborty et al. 2023	2023	341F / ITS3	ITS2		all fungal sequences
Ascomycota	1	Hypocrea pachybasioides	mycoparasite	No specific Interaction	filamentous_mycelium	Italy	southern Europe	Beetle	Culture	passivley associated	Giordano et al. 2013	2013	ITS3 / TW13	ITS2		fungal otus (DNA) + filamentous cultivable beetle symbionts (Culture)
Ascomycota	1	Hypogymnia physodes	lichenized	No specific Interaction	thallus_photosynthetic	Austria	central Europe	beetles, wood, larvae	DNA	passivley associated	Chakraborty et al. 2023	2023	341F / ITS3	ITS2		all fungal sequences
Basidiomycota	1	Irpex lacteus	wood_saprotroph	No specific Interaction	filamentous_mycelium	Russia	eastern Europe	Beetle	Culture	passivley associated	Lednev et al. 2019	2019	ITS1F / ITS4	ITS regions; part of 28S		cultivable fungal species
Ascomycota		Isaria farinosa	animal_parasite	invertebrate_parasite	filamentous_mycelium	Austria	central Europe	Beetles, galleries, traps	Culture	Potential core mycobiome	Wegensteiner et al. 2015	2008	NA	NA		Beetle parasites
Ascomycota		Isaria farinosa	animal_parasite	invertebrate_parasite	filamentous_mycelium	Austria	central Europe	Beetles, galleries, traps	Culture	Potential core mycobiome	Wegensteiner et al. 2015	2008	NA	NA		Beetle parasites
Ascomycota		Isaria farinosa	animal_parasite	invertebrate_parasite	filamentous_mycelium	France	central Europe	Beetles, galleries, traps	Culture	Potential core mycobiome	Wegensteiner et al. 2015	2008	NA	NA		Beetle parasites
Ascomycota	2	Issatchenkia orientalis	nectar/tap_saprotroph	opportunistic_human_parasite	yeast	Austria	central Europe	beetles, wood, larvae	DNA	passivley associated	Chakraborty et al. 2023	2023	341F / ITS3	ITS2		all fungal sequences
Ascomycota	2	Issatchenkia orientalis	nectar/tap_saprotroph	opportunistic_human_parasite	yeast	Czech	central Europe	beetles, wood, larvae	DNA	passivley associated	Chakraborty et al. 2023	2023	341F / ITS3	ITS2		all fungal sequences
Basidiomycota	1	Itersonilia pannonica	plant_pathogen	No specific Interaction	dimorphic_yeast	Germany	central Europe	pupal_chamber, plugs, eggs	DNA	passivley associated	Baños-Quintana et al. 2024	2024	ITS1F / ITS2	ITS1		all fungal sequences
Basidiomycota	1	Itersonilia perplexans	plant_pathogen	No specific Interaction	dimorphic_yeast	Germany	central Europe	pupal_chamber, plugs, eggs	DNA	passivley associated	Baños-Quintana et al. 2024	2024	ITS1F / ITS2	ITS1		all fungal sequences
Ascomycota	1	Jattaea taediosa	unspecified_saprotroph	No specific Interaction	filamentous_mycelium	Germany	central Europe	pupal_chamber, plugs, eggs	DNA	passivley associated	Baños-Quintana et al. 2024	2024	ITS1F / ITS2	ITS1		all fungal sequences
Mucoromycota	1	Jimgerdemannia flammicorona	ectomycorrhizal	No specific Interaction	filamentous_mycelium	China	Asia	Beetle	DNA	passivley associated	Liu et al. 2025	2025	metagenome	metagenome Shout gun		all fungal sequences
Basidiomycota	1	Junghuhnia nitida	wood_saprotroph	No specific Interaction	filamentous_mycelium	Germany	central Europe	pupal_chamber, plugs, eggs	DNA	passivley associated	Baños-Quintana et al. 2024	2024	ITS1F / ITS2	ITS1		all fungal sequences
Ascomycota	2	Kalmusia variispora	wood_saprotroph	No specific Interaction	filamentous_mycelium	Austria	central Europe	beetles, wood, larvae	DNA	passivley associated	Chakraborty et al. 2023	2023	341F / ITS3	ITS2		all fungal sequences
Ascomycota	2	Kalmusia variispora	wood_saprotroph	No specific Interaction	filamentous_mycelium	Czech	central Europe	beetles, wood, larvae	DNA	passivley associated	Chakraborty et al. 2023	2023	341F / ITS3	ITS2		all fungal sequences
Ascomycota	1	Karstenia rhopaloides	unspecified_saprotroph	No specific Interaction	filamentous_mycelium	Germany	central Europe	pupal_chamber, plugs, eggs	DNA	passivley associated	Baños-Quintana et al. 2024	2024	ITS1F / ITS2	ITS1		all fungal sequences
Ascomycota		Kazachstania bulderi	nectar/tap_saprotroph	arthropod-associated	yeast	Czech	central Europe	beetles, wood, larvae	DNA	Potential core mycobiome	Chakraborty et al. 2023	2023	341F / ITS3	ITS2		all fungal sequences
Ascomycota		Kazachstania exigua	nectar/tap_saprotroph	arthropod-associated	yeast	Germany	central Europe	pupal_chamber, plugs, eggs	DNA	Potential core mycobiome	Baños-Quintana et al. 2024	2024	ITS1F / ITS2	ITS1		all fungal sequences
Ascomycota		Kazachstania humilis	nectar/tap_saprotroph	arthropod-associated	yeast	Germany	central Europe	pupal_chamber, plugs, eggs	DNA	Potential core mycobiome	Baños-Quintana et al. 2024	2024	ITS1F / ITS2	ITS1		all fungal sequences
Ascomycota		Kazachstania humilis	nectar/tap_saprotroph	arthropod-associated	yeast	Austria	central Europe	beetles, wood, larvae	DNA	Potential core mycobiome	Chakraborty et al. 2023	2023	341F / ITS3	ITS2		all fungal sequences
Ascomycota		Kazachstania humilis	nectar/tap_saprotroph	arthropod-associated	yeast	Czech	central Europe	beetles, wood, larvae	DNA	Potential core mycobiome	Chakraborty et al. 2023	2023	341F / ITS3	ITS2		all fungal sequences
Ascomycota	2	Kendrickiella phycomyces	mycoparasite	No specific Interaction	filamentous_mycelium	Sweden	northern Europe	Beetle	Culture	passivley associated	Mathiesen 1950	1950	NA	NA	morphological determination	cultivable fungal species
Ascomycota	2	Kendrickiella phycomyces	mycoparasite	No specific Interaction	filamentous_mycelium	Sweden	northern Europe	Beetles, galleries	Culture	passivley associated	Mathiesen-K„„rik 1953	1953	NA	NA	morphological determination	cultivable fungal species
Ascomycota	1	Knufia cryptophialidica	soil_saprotroph	opportunistic_animal_parasite	dimorphic_yeast	Germany	central Europe	pupal_chamber, plugs, eggs	DNA	passivley associated	Baños-Quintana et al. 2024	2024	ITS1F / ITS2	ITS1		all fungal sequences
Ascomycota	1	Knufia tsunedae	soil_saprotroph	opportunistic_animal_parasite	dimorphic_yeast	Germany	central Europe	pupal_chamber, plugs, eggs	DNA	passivley associated	Baños-Quintana et al. 2024	2024	ITS1F / ITS2	ITS1		all fungal sequences
Ascomycota		Kockiozyma suomiensis	nectar/tap_saprotroph	arthropod-associated	yeast	Germany	central Europe	pupal_chamber, plugs, eggs	DNA	Potential core mycobiome	Baños-Quintana et al. 2024	2024	ITS1F / ITS2	ITS1		all fungal sequences
Ascomycota		Kockiozyma suomiensis	nectar/tap_saprotroph	arthropod-associated	yeast	Italy	southern Europe	Beetle	DNA	Potential core mycobiome	Giordano et al. 2013	2013	ITS3 / TW13	ITS2		fungal otus (DNA) + filamentous cultivable beetle symbionts (Culture)
Basidiomycota	1	Kockovaella mexicana	epiphyte	No specific Interaction	yeast	Germany	central Europe	pupal_chamber, plugs, eggs	DNA	passivley associated	Baños-Quintana et al. 2024	2024	ITS1F / ITS2	ITS1		all fungal sequences
Basidiomycota	2	Kockovaella prillingeri	epiphyte	No specific Interaction	yeast	Germany	central Europe	pupal_chamber, plugs, eggs	DNA	passivley associated	Baños-Quintana et al. 2024	2024	ITS1F / ITS2	ITS1		all fungal sequences
Basidiomycota	2	Kockovaella prillingeri	epiphyte	No specific Interaction	yeast	Czech	central Europe	gut	DNA	passivley associated	Chakraborty et al. 2020	2020	ITS3 / ITS4	ITS2		gut mycobiome
Ascomycota	1	Kretzschmaria deusta	wood_saprotroph	No specific Interaction	filamentous_mycelium	Germany	central Europe	pupal_chamber, plugs, eggs	DNA	passivley associated	Baños-Quintana et al. 2024	2024	ITS1F / ITS2	ITS1		all fungal sequences
Ascomycota		Kuraishia capsulata	animal_endosymbiont	arthropod_endosymbiont	yeast	Germany	central Europe	pupal_chamber, plugs, eggs	DNA	Potential core mycobiome	Baños-Quintana et al. 2024	2024	ITS1F / ITS2	ITS1		all fungal sequences
Ascomycota		Kuraishia capsulata	animal_endosymbiont	arthropod_endosymbiont	yeast	Czech	central Europe	gut	DNA	Potential core mycobiome	Chakraborty et al. 2020	2020	ITS3 / ITS4	ITS2		gut mycobiome
Ascomycota		Kuraishia capsulata	animal_endosymbiont	arthropod_endosymbiont	yeast	Austria	central Europe	beetles, wood, larvae	DNA	Potential core mycobiome	Chakraborty et al. 2023	2023	341F / ITS3	ITS2		all fungal sequences
Ascomycota		Kuraishia capsulata	animal_endosymbiont	arthropod_endosymbiont	yeast	Czech	central Europe	beetles, wood, larvae	DNA	Potential core mycobiome	Chakraborty et al. 2023	2023	341F / ITS3	ITS2		all fungal sequences
Ascomycota		Kuraishia capsulata	animal_endosymbiont	arthropod_endosymbiont	yeast	Italy	southern Europe	Beetle	DNA	Potential core mycobiome	Giordano et al. 2013	2013	ITS3 / TW13	ITS2		fungal otus (DNA) + filamentous cultivable beetle symbionts (Culture)
Ascomycota		Kuraishia capsulata	animal_endosymbiont	arthropod_endosymbiont	yeast	Denmark	northern Europe	Beetle	Culture	Potential core mycobiome	Leufven & Nehls 1986	1986	NA	NA	morphological determination	cultivable fungal species
Ascomycota		Kuraishia capsulata	animal_endosymbiont	arthropod_endosymbiont	yeast	Sweden	northern Europe	Beetle	Culture	Potential core mycobiome	Leufven et al. 1984	1984	NA	NA	morphological determination	cultivable fungal species
Ascomycota		Kuraishia capsulata	animal_endosymbiont	arthropod_endosymbiont	yeast	Finland	northern Europe	mites on Beetles	Culture	Potential core mycobiome	Linnakoski et al. 2021	2021	ITS1-F / ITS4; T10 / Bt2a / Bt2b	ITS; ß-tubulin		cultivable beetle symbionts
Ascomycota		Kuraishia molischiana	animal_endosymbiont	arthropod_endosymbiont	yeast	Germany	central Europe	pupal_chamber, plugs, eggs	DNA	Potential core mycobiome	Baños-Quintana et al. 2024	2024	ITS1F / ITS2	ITS1		all fungal sequences
Ascomycota		Kuraishia molischiana	animal_endosymbiont	arthropod_endosymbiont	yeast	Austria	central Europe	beetles, wood, larvae	DNA	Potential core mycobiome	Chakraborty et al. 2023	2023	341F / ITS3	ITS2		all fungal sequences
Ascomycota		Kuraishia molischiana	animal_endosymbiont	arthropod_endosymbiont	yeast	Czech	central Europe	beetles, wood, larvae	DNA	Potential core mycobiome	Chakraborty et al. 2023	2023	341F / ITS3	ITS2		all fungal sequences
Ascomycota		Kuraishia molischiana	animal_endosymbiont	arthropod_endosymbiont	yeast	Finland	northern Europe	mites on Beetles	Culture	Potential core mycobiome	Linnakoski et al. 2021	2021	ITS1-F / ITS4; T10 / Bt2a / Bt2b	ITS; ß-tubulin		cultivable beetle symbionts
Ascomycota		Kuraishia molischiana	animal_endosymbiont	arthropod_endosymbiont	yeast	Czech	central Europe	Betteles, larvae, galleries	DNA	Potential core mycobiome	Veselska et al. 2023	2023	ITS3_KYO2_NGS / ITS4_KYO3_NGS	ITS2		cultivable fungal species
Ascomycota		Kuraishia molischiana	animal_endosymbiont	arthropod_endosymbiont	yeast	Czech	central Europe	Betteles, larvae, galleries	Culture	Potential core mycobiome	Veselska et al. 2023	2023	ITS1 / NL4	ITS region		cultivable fungal species
Ascomycota		Kurtzmaniella cleridarum	nectar/tap_saprotroph	arthropod-associated	yeast	Germany	central Europe	pupal_chamber, plugs, eggs	DNA	Potential core mycobiome	Baños-Quintana et al. 2024	2024	ITS1F / ITS2	ITS1		all fungal sequences
Basidiomycota	1	Kurtzmanomyces nectairei	unspecified_saprotroph	No specific Interaction	dimorphic_yeast	Germany	central Europe	pupal_chamber, plugs, eggs	DNA	passivley associated	Baños-Quintana et al. 2024	2024	ITS1F / ITS2	ITS1		all fungal sequences
Basidiomycota	1	Kurtzmanomyces tardus	unspecified_saprotroph	No specific Interaction	dimorphic_yeast	Germany	central Europe	pupal_chamber, plugs, eggs	DNA	passivley associated	Baños-Quintana et al. 2024	2024	ITS1F / ITS2	ITS1		all fungal sequences
Basidiomycota	1	Kwoniella pini	unspecified_saprotroph	No specific Interaction	dimorphic_yeast	Germany	central Europe	pupal_chamber, plugs, eggs	DNA	passivley associated	Baños-Quintana et al. 2024	2024	ITS1F / ITS2	ITS1		all fungal sequences
Ascomycota	1	Lachnellula fuscosanguinea	wood_saprotroph	No specific Interaction	filamentous_mycelium	Germany	central Europe	pupal_chamber, plugs, eggs	DNA	passivley associated	Baños-Quintana et al. 2024	2024	ITS1F / ITS2	ITS1		all fungal sequences
Ascomycota	1	Lachnum pygmaeum	litter_saprotroph	No specific Interaction	filamentous_mycelium	Germany	central Europe	pupal_chamber, plugs, eggs	DNA	passivley associated	Baños-Quintana et al. 2024	2024	ITS1F / ITS2	ITS1		all fungal sequences
Ascomycota	1	Lachnum virgineum	litter_saprotroph	No specific Interaction	filamentous_mycelium	Germany	central Europe	pupal_chamber, plugs, eggs	DNA	passivley associated	Baños-Quintana et al. 2024	2024	ITS1F / ITS2	ITS1		all fungal sequences
Ascomycota	1	Lapidomyces hispanicus	unspecified_saprotroph	No specific Interaction	filamentous_mycelium	Germany	central Europe	pupal_chamber, plugs, eggs	DNA	passivley associated	Baños-Quintana et al. 2024	2024	ITS1F / ITS2	ITS1		all fungal sequences
Ascomycota	1	Lecania cyrtella	lichenized	No specific Interaction	thallus_photosynthetic	Germany	central Europe	pupal_chamber, plugs, eggs	DNA	passivley associated	Baños-Quintana et al. 2024	2024	ITS1F / ITS2	ITS1		all fungal sequences
Ascomycota	1	Lecania erysibe	lichenized	No specific Interaction	thallus_photosynthetic	Germany	central Europe	pupal_chamber, plugs, eggs	DNA	passivley associated	Baños-Quintana et al. 2024	2024	ITS1F / ITS2	ITS1		all fungal sequences
Ascomycota		Lecanicillium psalliotae	animal_parasite	invertebrate_parasite	filamentous_mycelium	Czech	central Europe	gut	DNA	Potential core mycobiome	Chakraborty et al. 2020	2020	ITS3 / ITS4	ITS2		gut mycobiome
Ascomycota	1	Lecanora orosthea	lichenized	No specific Interaction	thallus_photosynthetic	Czech	central Europe	gut	DNA	passivley associated	Chakraborty et al. 2020	2020	ITS3 / ITS4	ITS2		gut mycobiome
Ascomycota	1	Lecanora saligna	lichenized	No specific Interaction	thallus_photosynthetic	Germany	central Europe	pupal_chamber, plugs, eggs	DNA	passivley associated	Baños-Quintana et al. 2024	2024	ITS1F / ITS2	ITS1		all fungal sequences
Ascomycota	1	Lecophagus longisporus	animal_parasite	nematophagous	filamentous_mycelium	Germany	central Europe	pupal_chamber, plugs, eggs	DNA	passivley associated	Baños-Quintana et al. 2024	2024	ITS1F / ITS2	ITS1		all fungal sequences
Ascomycota	1	Lepraria incana	lichenized	No specific Interaction	thallus_photosynthetic	Germany	central Europe	pupal_chamber, plugs, eggs	DNA	passivley associated	Baños-Quintana et al. 2024	2024	ITS1F / ITS2	ITS1		all fungal sequences
Ascomycota		Leptodontidium beauverioides	litter_saprotroph	arthropod-associated	filamentous_mycelium	Germany	central Europe	Beetles, galleries	Culture	Potential core mycobiome	Kirschner 1998	1998	NA	NA	morphological determination	cultivable fungal species
Ascomycota		Leptodontidium beauverioides	litter_saprotroph	arthropod-associated	filamentous_mycelium	Germany/Switzerland/northern Italy	central Europe	Beetle	Culture	Potential core mycobiome	Kirschner 2001	2001	NA	NA	morphological determination	cultivable fungal species
Ascomycota		Leptodontidium beauverioides	litter_saprotroph	arthropod-associated	filamentous_mycelium	Norway	northern Europe	sapwood	Culture	Potential core mycobiome	Solheim 1992	1992	NA	NA	morphological determination	cultivable fungal species
Ascomycota		Leptographium curviconidium	plant_pathogen	arthropod-associated	filamentous_mycelium	China	Asia	Beetle	Culture	Potential core mycobiome	Paciura et al. 2010	2010	ITS3 / LR3; Bt2a / Bt2b; EF1F / EF2R	ITS2 / 28S; b-tubulin; elongation factor 1-a gene region		filamentous cultivable beetle symbionts
Ascomycota		Leptographium duchongi	plant_pathogen	arthropod-associated	filamentous_mycelium	China	Asia	Beetle	Culture	Potential core mycobiome	Chang et al. 2019	2019	ITS1-F / ITS4; Bt2a / Bt2b; T10 / Bt2a / Bt2b; EF2F / EF2R; ITS3 / LR3; CL2F / CL2R	ITS; ß-tubulin; TEF 1-?; LSU; CAL		filamentous cultivable beetle symbionts
Ascomycota		Leptographium euphyes	plant_pathogen	arthropod-associated	filamentous_mycelium	Poland	central Europe	galleries	Culture	Potential core mycobiome	Jankowiak 2004_2	2004	NA	NA	morphological determination	cultivable fungal species
Ascomycota		Leptographium euphyes	plant_pathogen	arthropod-associated	filamentous_mycelium	Poland	central Europe	Beetle	Culture	Potential core mycobiome	Jankowiak 2004_2	2004	NA	NA	morphological determination	cultivable fungal species
Ascomycota		Leptographium euphyes	plant_pathogen	arthropod-associated	filamentous_mycelium	Poland	central Europe	Phloem near galleries	Culture	Potential core mycobiome	Jankowiak 2005	2005	NA	NA	morphological determination	cultivable fungal species
Ascomycota		Leptographium euphyes	plant_pathogen	arthropod-associated	filamentous_mycelium	Poland	central Europe	sapwood	Culture	Potential core mycobiome	Jankowiak 2005	2005	NA	NA	morphological determination	cultivable fungal species
Ascomycota		Leptographium hebeiense	plant_pathogen	arthropod-associated	filamentous_mycelium	China	Asia	Beetles, galleries	Culture	Potential core mycobiome	Wang et al. 2024	2024	ITS1-F / ITS4; ITS3 / LR3; Algr52_412-433_f1 / Algr52_1102_1084_r1; Bt1a / Bt1b205	ITS region; 60S; ß-tubulin		filamentous cultivable beetle symbionts
Ascomycota		Leptographium heilongjiangense	plant_pathogen	arthropod-associated	filamentous_mycelium	China	Asia	Beetle	Culture	Potential core mycobiome	Chang et al. 2019	2019	ITS1-F / ITS4; Bt2a / Bt2b; T10 / Bt2a / Bt2b; EF2F / EF2R; ITS3 / LR3; CL2F / CL2R	ITS; ß-tubulin; TEF 1-?; LSU; CAL		filamentous cultivable beetle symbionts
Ascomycota		Leptographium koraiense	plant_pathogen	arthropod-associated	filamentous_mycelium	China	Asia	Beetle	Culture	Potential core mycobiome	Chang et al. 2019	2019	ITS1-F / ITS4; Bt2a / Bt2b; T10 / Bt2a / Bt2b; EF2F / EF2R; ITS3 / LR3; CL2F / CL2R	ITS; ß-tubulin; TEF 1-?; LSU; CAL		filamentous cultivable beetle symbionts
Ascomycota		Leptographium latens	plant_pathogen	arthropod-associated	filamentous_mycelium	China	Asia	Beetle	Culture	Potential core mycobiome	Paciura et al. 2010	2010	ITS3 / LR3; Bt2a / Bt2b; EF1F / EF2R	ITS2 / 28S; b-tubulin; elongation factor 1-a gene region		filamentous cultivable beetle symbionts
Ascomycota		Leptographium lundbergii	plant_pathogen	arthropod-associated	filamentous_mycelium	Poland / Czech	central Europe	Beetle	Culture	Potential core mycobiome	Jankowiak et al. 2017	2017	NA	ITS; LSU; ß-tubulin; TEF 1-?		filamentous cultivable beetle symbionts
Ascomycota		Leptographium obscurum	plant_pathogen	arthropod-associated	filamentous_mycelium	Germany	central Europe	Beetles, galleries	Culture	Potential core mycobiome	Kirschner 1998	1998	NA	NA	morphological determination	cultivable fungal species
Ascomycota		Leptographium obscurum	plant_pathogen	arthropod-associated	filamentous_mycelium	Germany/Switzerland/northern Italy	central Europe	Beetle	Culture	Potential core mycobiome	Kirschner 2001	2001	NA	NA	morphological determination	cultivable fungal species
Ascomycota		Leptographium piceaperdum	plant_pathogen	arthropod-associated	filamentous_mycelium	China	Asia	Beetle	Culture	core mycobiome	Chang et al. 2019	2019	ITS1-F / ITS4; Bt2a / Bt2b; T10 / Bt2a / Bt2b; EF2F / EF2R; ITS3 / LR3; CL2F / CL2R	ITS; ß-tubulin; TEF 1-?; LSU; CAL		filamentous cultivable beetle symbionts
Ascomycota		Leptographium piceaperdum	plant_pathogen	arthropod-associated	filamentous_mycelium	Poland	central Europe	Beetle	Culture	core mycobiome	Jankowiak & Hilszczanski 2005	2005	NA	NA	morphological determination	filamentous cultivable beetle symbionts
Ascomycota		Leptographium piceaperdum	plant_pathogen	arthropod-associated	filamentous_mycelium	Poland	central Europe	galleries, sapwood	Culture	core mycobiome	Jankowiak 2004	2004	NA	NA	morphological determination	filamentous cultivable beetle symbionts
Ascomycota		Leptographium piceaperdum	plant_pathogen	arthropod-associated	filamentous_mycelium	Poland	central Europe	galleries	Culture	core mycobiome	Jankowiak 2004_2	2004	NA	NA	morphological determination	cultivable fungal species
Ascomycota		Leptographium piceaperdum	plant_pathogen	arthropod-associated	filamentous_mycelium	Poland	central Europe	Beetle	Culture	core mycobiome	Jankowiak 2004_2	2004	NA	NA	morphological determination	cultivable fungal species
Ascomycota		Leptographium piceaperdum	plant_pathogen	arthropod-associated	filamentous_mycelium	Poland	central Europe	Phloem near galleries	Culture	core mycobiome	Jankowiak 2005	2005	NA	NA	morphological determination	cultivable fungal species
Ascomycota		Leptographium piceaperdum	plant_pathogen	arthropod-associated	filamentous_mycelium	Poland	central Europe	sapwood	Culture	core mycobiome	Jankowiak 2005	2005	NA	NA	morphological determination	cultivable fungal species
Ascomycota		Leptographium piceaperdum	plant_pathogen	arthropod-associated	filamentous_mycelium	Poland / Czech	central Europe	Beetle	Culture	core mycobiome	Jankowiak et al. 2017	2017	NA	ITS; LSU; ß-tubulin; TEF 1-?		filamentous cultivable beetle symbionts
Ascomycota		Leptographium piceaperdum	plant_pathogen	arthropod-associated	filamentous_mycelium	Poland	central Europe	Beetle	Culture	core mycobiome	Jankowiak, Kacprzyk & Mlynarczyk 2009	2009	NA	NA	morphological determination	filamentous cultivable beetle symbionts
Ascomycota		Leptographium piceaperdum	plant_pathogen	arthropod-associated	filamentous_mycelium	Poland	central Europe	galleries	Culture	core mycobiome	Jankowiak, Kacprzyk & Mlynarczyk 2009	2009	NA	NA	morphological determination	filamentous cultivable beetle symbionts
Ascomycota		Leptographium piceaperdum	plant_pathogen	arthropod-associated	filamentous_mycelium	Germany/Switzerland/northern Italy	central Europe	Beetle	Culture	core mycobiome	Kirschner 2001	2001	NA	NA	morphological determination	cultivable fungal species
Ascomycota		Leptographium piceaperdum	plant_pathogen	arthropod-associated	filamentous_mycelium	Czech	central Europe	Beetle	Culture	core mycobiome	Kotìnkov -Sychrov 1966	1966	NA	NA	morphological determination	cultivable fungal species
Ascomycota		Leptographium piceaperdum	plant_pathogen	arthropod-associated	filamentous_mycelium	Russia	eastern Europe	Beetle	Culture	core mycobiome	Linnakoski 2010	2010	ITS1F / ITS4	ITS regions		filamentous cultivable beetle symbionts
Ascomycota		Leptographium piceaperdum	plant_pathogen	arthropod-associated	filamentous_mycelium	Finland	northern Europe	Beetle	Culture	core mycobiome	Linnakoski et al. 2016	2016	ITS1F / ITS4	ITS regions		cultivable fungal species
Ascomycota		Leptographium piceaperdum	plant_pathogen	arthropod-associated	filamentous_mycelium	Finland	northern Europe	mites on Beetles	Culture	core mycobiome	Linnakoski et al. 2016	2016	ITS1F / ITS4	ITS regions		cultivable fungal species
Ascomycota		Leptographium piceaperdum	plant_pathogen	arthropod-associated	filamentous_mycelium	Czech	central Europe	Beetle	Culture	core mycobiome	Novotny & Jankovsky 2005	2005	NA	NA	morphological determination	filamentous cultivable beetle symbionts
Ascomycota		Leptographium piceaperdum	plant_pathogen	arthropod-associated	filamentous_mycelium	Slovenia	southern Europe	Beetle	Culture	core mycobiome	Repe et al. 2013	2013	ITS1F / ITS4	ITS regions		filamentous cultivable beetle symbionts
Ascomycota		Leptographium piceaperdum	plant_pathogen	arthropod-associated	filamentous_mycelium	France	central Europe	Beetle	Culture	core mycobiome	Salle et al. 2005	2005	NA	NA	morphological determination	filamentous cultivable beetle symbionts
Ascomycota		Leptographium piceaperdum	plant_pathogen	arthropod-associated	filamentous_mycelium	France	central Europe	Beetle	Culture	core mycobiome	Viiri & Lieutier 2004	2004	NA	NA	morphological determination	filamentous cultivable beetle symbionts
Ascomycota		Leptographium piceaperdum	plant_pathogen	arthropod-associated	filamentous_mycelium	China	Asia	Beetles, galleries	Culture	core mycobiome	Wang et al. 2024	2024	ITS1-F / ITS4; ITS3 / LR3; Algr52_412-433_f1 / Algr52_1102_1084_r1; Bt1a / Bt1b205	ITS region; 60S; ß-tubulin		filamentous cultivable beetle symbionts
Ascomycota		Leptographium pseudoaenigmaticum	plant_pathogen	arthropod-associated	filamentous_mycelium	China	Asia	Beetles, galleries	Culture	Potential core mycobiome	Wang et al. 2024	2024	ITS1-F / ITS4; ITS3 / LR3; Algr52_412-433_f1 / Algr52_1102_1084_r1; Bt1a / Bt1b205	ITS region; 60S; ß-tubulin		filamentous cultivable beetle symbionts
Ascomycota		Leptographium shansheni	plant_pathogen	arthropod-associated	filamentous_mycelium	China	Asia	Beetle	Culture	Potential core mycobiome	Chang et al. 2019	2019	ITS1-F / ITS4; Bt2a / Bt2b; T10 / Bt2a / Bt2b; EF2F / EF2R; ITS3 / LR3; CL2F / CL2R	ITS; ß-tubulin; TEF 1-?; LSU; CAL		filamentous cultivable beetle symbionts
Ascomycota		Leptographium shansheni	plant_pathogen	arthropod-associated	filamentous_mycelium	China	Asia	Beetle	Culture	Potential core mycobiome	Chang et al. 2019	2019	ITS1-F / ITS4; Bt2a / Bt2b; T10 / Bt2a / Bt2b; EF2F / EF2R; ITS3 / LR3; CL2F / CL2R	ITS; ß-tubulin; TEF 1-?; LSU; CAL		filamentous cultivable beetle symbionts
Ascomycota		Leptographium yichunense	plant_pathogen	arthropod-associated	filamentous_mycelium	China	Asia	Beetle	Culture	Potential core mycobiome	Chang et al. 2019	2019	ITS1-F / ITS4; Bt2a / Bt2b; T10 / Bt2a / Bt2b; EF2F / EF2R; ITS3 / LR3; CL2F / CL2R	ITS; ß-tubulin; TEF 1-?; LSU; CAL		filamentous cultivable beetle symbionts
Ascomycota	1	Leptosillia acerina	plant_pathogen	No specific Interaction	filamentous_mycelium	Germany	central Europe	pupal_chamber, plugs, eggs	DNA	passivley associated	Baños-Quintana et al. 2024	2024	ITS1F / ITS2	ITS1		all fungal sequences
Ascomycota	1	Leptospora rubella	litter_saprotroph	No specific Interaction	filamentous_mycelium	Germany	central Europe	pupal_chamber, plugs, eggs	DNA	passivley associated	Baños-Quintana et al. 2024	2024	ITS1F / ITS2	ITS1		all fungal sequences
Basidiomycota	1	Leucosporidium escuderoi	soil_saprotroph	No specific Interaction	yeast	Germany	central Europe	pupal_chamber, plugs, eggs	DNA	passivley associated	Baños-Quintana et al. 2024	2024	ITS1F / ITS2	ITS1		all fungal sequences
Basidiomycota	1	Leucosporidium fellii	soil_saprotroph	No specific Interaction	yeast	Germany	central Europe	pupal_chamber, plugs, eggs	DNA	passivley associated	Baños-Quintana et al. 2024	2024	ITS1F / ITS2	ITS1		all fungal sequences
Basidiomycota	1	Leucosporidium intermedium	soil_saprotroph	No specific Interaction	yeast	Germany	central Europe	pupal_chamber, plugs, eggs	DNA	passivley associated	Baños-Quintana et al. 2024	2024	ITS1F / ITS2	ITS1		all fungal sequences
Zygomycota	1	Lichtheimia blakesleeana	soil_saprotroph	No specific Interaction	filamentous_mycelium	Germany	central Europe	Beetles, galleries	Culture	passivley associated	Kirschner 1998	1998	NA	NA	morphological determination	cultivable fungal species
Mucoromycota	1	Lichtheimia corymbifera	soil_saprotroph	opportunistic_human_parasite	filamentous_mycelium	China	Asia	Beetle	DNA	passivley associated	Liu et al. 2025	2025	metagenome	metagenome Shout gun		all fungal sequences
Mortierellomycota	1	Linnemannia exigua	soil_saprotroph	opportunistic_human_parasite	filamentous_mycelium	Germany	central Europe	Beetles, galleries	Culture	passivley associated	Kirschner 1998	1998	NA	NA	morphological determination	cultivable fungal species
Mortierellomycota	1	Linnemannia hyalina	soil_saprotroph	opportunistic_human_parasite	filamentous_mycelium	Germany	central Europe	Beetles, galleries	Culture	passivley associated	Kirschner 1998	1998	NA	NA	morphological determination	cultivable fungal species
Mortierellomycota	1	Linnemannia zychae	soil_saprotroph	opportunistic_human_parasite	filamentous_mycelium	Germany	central Europe	Beetles, galleries	Culture	passivley associated	Kirschner 1998	1998	NA	NA	morphological determination	cultivable fungal species
Ascomycota	1	Lopadostoma fagi	wood_saprotroph	No specific Interaction	filamentous_mycelium	Germany	central Europe	pupal_chamber, plugs, eggs	DNA	passivley associated	Baños-Quintana et al. 2024	2024	ITS1F / ITS2	ITS1		all fungal sequences
Ascomycota	3	Lophium arboricola	litter_saprotroph	No specific Interaction	filamentous_mycelium	Germany	central Europe	pupal_chamber, plugs, eggs	DNA	passivley associated	Baños-Quintana et al. 2024	2024	ITS1F / ITS2	ITS1		all fungal sequences
Ascomycota	3	Lophium arboricola	litter_saprotroph	No specific Interaction	filamentous_mycelium	Austria	central Europe	beetles, wood, larvae	DNA	passivley associated	Chakraborty et al. 2023	2023	341F / ITS3	ITS2		all fungal sequences
Ascomycota	3	Lophium arboricola	litter_saprotroph	No specific Interaction	filamentous_mycelium	Czech	central Europe	beetles, wood, larvae	DNA	passivley associated	Chakraborty et al. 2023	2023	341F / ITS3	ITS2		all fungal sequences
Ascomycota	1	Magnibotryascoma melanommoides	litter_saprotroph	No specific Interaction	filamentous_mycelium	Germany	central Europe	pupal_chamber, plugs, eggs	DNA	passivley associated	Baños-Quintana et al. 2024	2024	ITS1F / ITS2	ITS1		all fungal sequences
Ascomycota	1	Magnibotryascoma rubriostiolatum	litter_saprotroph	No specific Interaction	filamentous_mycelium	Germany	central Europe	pupal_chamber, plugs, eggs	DNA	passivley associated	Baños-Quintana et al. 2024	2024	ITS1F / ITS2	ITS1		all fungal sequences
Basidiomycota		Malassezia globosa	soil_saprotroph	animal-associated/opportunistic_human_parasite	yeast	Czech	central Europe	gut	DNA	passivley associated	Chakraborty et al. 2020	2020	ITS3 / ITS4	ITS2		gut mycobiome
Basidiomycota		Malassezia restricta	soil_saprotroph	animal-associated/opportunistic_human_parasite	yeast	Austria	central Europe	beetles, wood, larvae	DNA	passivley associated	Chakraborty et al. 2023	2023	341F / ITS3	ITS2		all fungal sequences
Basidiomycota		Malassezia restricta	soil_saprotroph	animal-associated/opportunistic_human_parasite	yeast	Czech	central Europe	beetles, wood, larvae	DNA	passivley associated	Chakraborty et al. 2023	2023	341F / ITS3	ITS2		all fungal sequences
Ascomycota	5	Mariannaea elegans	wood_saprotroph	No specific Interaction	filamentous_mycelium	Germany	central Europe	Beetles, galleries	Culture	passivley associated	Kirschner 1998	1998	NA	NA	morphological determination	cultivable fungal species
Ascomycota	5	Mariannaea elegans	wood_saprotroph	No specific Interaction	filamentous_mycelium	Germany/Switzerland/northern Italy	central Europe	Beetle	Culture	passivley associated	Kirschner 2001	2001	NA	NA	morphological determination	cultivable fungal species
Ascomycota	5	Mariannaea elegans	wood_saprotroph	No specific Interaction	filamentous_mycelium	Poland	central Europe	galleries	Culture	passivley associated	Kowalski et al. 2019	2016	ITS1 / ITS4	ITS region		cultivable fungal species
Ascomycota	5	Mariannaea elegans	wood_saprotroph	No specific Interaction	filamentous_mycelium	Sweden	northern Europe	Beetle	Culture	passivley associated	Persson et al. 2009	2009	ITS1F / ITS4	ITS regions		cultivable fungal species
Ascomycota	5	Mariannaea elegans	wood_saprotroph	No specific Interaction	filamentous_mycelium	Sweden	northern Europe	Beetle	Culture	passivley associated	Persson et al. 2009	2009	ITS1F / ITS4	ITS regions		cultivable fungal species
Ascomycota		Masuyamyces jilinensis	plant_pathogen	arthropod-associated	filamentous_mycelium	China	Asia	Beetle	Culture	Potential core mycobiome	Chang et al. 2019	2019	ITS1-F / ITS4; Bt2a / Bt2b; T10 / Bt2a / Bt2b; EF2F / EF2R; ITS3 / LR3; CL2F / CL2R	ITS; ß-tubulin; TEF 1-?; LSU; CAL		filamentous cultivable beetle symbionts
Ascomycota	1	Melanelixia subaurifera	lichenized	No specific Interaction	thallus_photosynthetic	Germany	central Europe	pupal_chamber, plugs, eggs	DNA	passivley associated	Baños-Quintana et al. 2024	2024	ITS1F / ITS2	ITS1		all fungal sequences
Ascomycota	1	Melanospora chionea	mycoparasite	No specific Interaction	filamentous_mycelium	Germany	central Europe	Beetles, galleries	Culture	passivley associated	Kirschner 1998	1998	NA	NA	morphological determination	cultivable fungal species
Ascomycota	1	Metapochonia bulbillosa	animal_parasite	nematophagous	filamentous_mycelium	Slovakia	eastern Europe	Beetles	Culture	passivley associated	Hyblerová et al. 2021	2014	ITS5 / ITS4	ITS region		Beetle parasites
Ascomycota	1	Metapochonia goniodes	animal_parasite	nematophagous	filamentous_mycelium	Germany	central Europe	pupal_chamber, plugs, eggs	DNA	passivley associated	Baños-Quintana et al. 2024	2024	ITS1F / ITS2	ITS1		all fungal sequences
Ascomycota	1	Metschnikowia agaves	nectar/tap_saprotroph	opportunistic_human_parasite	yeast	Czech	central Europe	beetles, wood, larvae	DNA	passivley associated	Chakraborty et al. 2023	2023	341F / ITS3	ITS2		all fungal sequences
Ascomycota		Meyerozyma guilliermondii	animal_parasite	arthropod-associated	yeast	Germany	central Europe	pupal_chamber, plugs, eggs	DNA	Potential core mycobiome	Baños-Quintana et al. 2024	2024	ITS1F / ITS2	ITS1		all fungal sequences
Ascomycota		Meyerozyma guilliermondii	animal_parasite	arthropod-associated	yeast	Czech	central Europe	Betteles, larvae, galleries	Culture	Potential core mycobiome	Veselska et al. 2023	2023	ITS1 / NL4	ITS region		cultivable fungal species
Ascomycota	1	Micarea byssacea	lichenized	No specific Interaction	thallus_photosynthetic	Germany	central Europe	pupal_chamber, plugs, eggs	DNA	passivley associated	Baños-Quintana et al. 2024	2024	ITS1F / ITS2	ITS1		all fungal sequences
Ascomycota	1	Micarea czarnotae	lichenized	No specific Interaction	thallus_photosynthetic	Germany	central Europe	pupal_chamber, plugs, eggs	DNA	passivley associated	Baños-Quintana et al. 2024	2024	ITS1F / ITS2	ITS1		all fungal sequences
Ascomycota	1	Micarea pusilla	lichenized	No specific Interaction	thallus_photosynthetic	Germany	central Europe	pupal_chamber, plugs, eggs	DNA	passivley associated	Baños-Quintana et al. 2024	2024	ITS1F / ITS2	ITS1		all fungal sequences
Basidiomycota	1	Microbotryum intermedium	plant_pathogen	No specific Interaction	filamentous_mycelium	China	Asia	Beetle	DNA	passivley associated	Liu et al. 2025	2025	metagenome	metagenome Shout gun		all fungal sequences
Ascomycota		Microcera larvarum	animal_parasite	animal_parasite	filamentous_mycelium	Germany	central Europe	pupal_chamber, plugs, eggs	DNA	passivley associated	Baños-Quintana et al. 2024	2024	ITS1F / ITS2	ITS1		all fungal sequences
Ascomycota		Microcera rubra	animal_parasite	animal_parasite	filamentous_mycelium	Germany	central Europe	pupal_chamber, plugs, eggs	DNA	passivley associated	Baños-Quintana et al. 2024	2024	ITS1F / ITS2	ITS1		all fungal sequences
Ascomycota	1	Microdochium nivale	plant_pathogen	No specific Interaction	filamentous_mycelium	Germany	central Europe	Beetles, galleries	Culture	passivley associated	Kirschner 1998	1998	NA	NA	morphological determination	cultivable fungal species
Ascomycota	1	Microsphaeropsis spartii-juncei	unspecified_pathotroph	opportunistic_human_parasite	filamentous_mycelium	Germany	central Europe	pupal_chamber, plugs, eggs	DNA	passivley associated	Baños-Quintana et al. 2024	2024	ITS1F / ITS2	ITS1		all fungal sequences
Ascomycota	1	Mollisia albogrisea	foliar_endophyte	No specific Interaction	filamentous_mycelium	Germany	central Europe	pupal_chamber, plugs, eggs	DNA	passivley associated	Baños-Quintana et al. 2024	2024	ITS1F / ITS2	ITS1		all fungal sequences
Ascomycota	1	Mollisia caesia	plant_pathogen	No specific Interaction	filamentous_mycelium	Germany	central Europe	pupal_chamber, plugs, eggs	DNA	passivley associated	Baños-Quintana et al. 2024	2024	ITS1F / ITS2	ITS1		all fungal sequences
Ascomycota	3	Mollisia scopiformis	soil_saprotroph	No specific Interaction	filamentous_mycelium	Germany	central Europe	pupal_chamber, plugs, eggs	DNA	passivley associated	Baños-Quintana et al. 2024	2024	ITS1F / ITS2	ITS1		all fungal sequences
Ascomycota	3	Mollisia scopiformis	soil_saprotroph	No specific Interaction	filamentous_mycelium	Poland	central Europe	Phloem near galleries	Culture	passivley associated	Jankowiak 2005	2005	NA	NA	morphological determination	cultivable fungal species
Ascomycota	3	Mollisia scopiformis	soil_saprotroph	No specific Interaction	filamentous_mycelium	Poland	central Europe	sapwood	Culture	passivley associated	Jankowiak 2005	2005	NA	NA	morphological determination	cultivable fungal species
Ascomycota	1	Monascus purpureus	unspecified_saprotroph	No specific Interaction	filamentous_mycelium	Austria	central Europe	beetles, wood, larvae	DNA	passivley associated	Chakraborty et al. 2023	2023	341F / ITS3	ITS2		all fungal sequences
Ascomycota	1	Monodictys castaneae	unspecified_saprotroph	No specific Interaction	filamentous_mycelium	Poland	central Europe	galleries	Culture	passivley associated	Jankowiak 2004_2	2004	NA	NA	morphological determination	cultivable fungal species
Ascomycota	1	Montagnula scabiosae	wood_saprotroph	No specific Interaction	filamentous_mycelium	Germany	central Europe	pupal_chamber, plugs, eggs	DNA	passivley associated	Baños-Quintana et al. 2024	2024	ITS1F / ITS2	ITS1		all fungal sequences
Mucoromycota	1	Mortierella elongata	soil_saprotroph	opportunistic_human_parasite	filamentous_mycelium	China	Asia	Beetle	DNA	passivley associated	Liu et al. 2025	2025	metagenome	metagenome Shout gun		all fungal sequences
Mortierellomycota	3	Mortierella rammaniana	soil_saprotroph	opportunistic_human_parasite	filamentous_mycelium	Germany	central Europe	Beetles, galleries	Culture	passivley associated	Kirschner 1998	1998	NA	NA	morphological determination	cultivable fungal species
Mortierellomycota	3	Mortierella rammaniana	soil_saprotroph	opportunistic_human_parasite	filamentous_mycelium	Sweden	northern Europe	Beetle	Culture	passivley associated	Persson et al. 2009	2009	ITS1F / ITS4	ITS regions		cultivable fungal species
Mortierellomycota	3	Mortierella rammaniana	soil_saprotroph	opportunistic_human_parasite	filamentous_mycelium	Sweden	northern Europe	Beetle	Culture	passivley associated	Persson et al. 2009	2009	ITS1F / ITS4	ITS regions		cultivable fungal species
Basidiomycota	1	Mrakia niccombsii	unspecified_saprotroph	No specific Interaction	dimorphic_yeast	Germany	central Europe	pupal_chamber, plugs, eggs	DNA	passivley associated	Baños-Quintana et al. 2024	2024	ITS1F / ITS2	ITS1		all fungal sequences
Mucoromycota	3	Mucor hiemalis	soil_saprotroph	opportunistic_human_parasite	filamentous_mycelium	Italy	southern Europe	Beetle	Culture	passivley associated	Giordano et al. 2013	2013	ITS3 / TW13	ITS2		fungal otus (DNA) + filamentous cultivable beetle symbionts (Culture)
Mucoromycota	3	Mucor hiemalis	soil_saprotroph	opportunistic_human_parasite	filamentous_mycelium	Germany	central Europe	Beetles, galleries	Culture	passivley associated	Kirschner 1998	1998	NA	NA	morphological determination	cultivable fungal species
Mucoromycota	3	Mucor hiemalis	soil_saprotroph	opportunistic_human_parasite	filamentous_mycelium	Finland	northern Europe	Beetle	Culture	passivley associated	Linnakoski et al. 2016	2016	ITS1F / ITS4	ITS regions		cultivable fungal species
Mucoromycota	2	Mucor mucedo	soil_saprotroph	opportunistic_human_parasite	filamentous_mycelium	Poland	central Europe	galleries	Culture	passivley associated	Jankowiak 2004_2	2004	NA	NA	morphological determination	cultivable fungal species
Mucoromycota	2	Mucor mucedo	soil_saprotroph	opportunistic_human_parasite	filamentous_mycelium	Poland	central Europe	Phloem near galleries	Culture	passivley associated	Jankowiak 2005	2005	NA	NA	morphological determination	cultivable fungal species
Mucoromycota	2	Mucor plumbeus	soil_saprotroph	opportunistic_human_parasite	filamentous_mycelium	Italy	southern Europe	Beetle	Culture	passivley associated	Giordano et al. 2013	2013	ITS3 / TW13	ITS2		fungal otus (DNA) + filamentous cultivable beetle symbionts (Culture)
Mucoromycota	2	Mucor plumbeus	soil_saprotroph	opportunistic_human_parasite	filamentous_mycelium	Germany	central Europe	Beetles, galleries	Culture	passivley associated	Kirschner 1998	1998	NA	NA	morphological determination	cultivable fungal species
Mucoromycota	1	Mucor racemosus	soil_saprotroph	opportunistic_human_parasite	filamentous_mycelium	Czech	central Europe	Beetle	Culture	passivley associated	Novotny & Jankovsky 2005	2005	NA	NA	morphological determination	filamentous cultivable beetle symbionts
Mucoromycota	1	Mucor variosporus	soil_saprotroph	opportunistic_human_parasite	filamentous_mycelium	Germany	central Europe	Beetles, galleries	Culture	passivley associated	Kirschner 1998	1998	NA	NA	morphological determination	cultivable fungal species
Ascomycota	1	Murilentithecium lonicerae	wood_saprotroph	No specific Interaction	filamentous_mycelium	Germany	central Europe	pupal_chamber, plugs, eggs	DNA	passivley associated	Baños-Quintana et al. 2024	2024	ITS1F / ITS2	ITS1		all fungal sequences
Basidiomycota	1	Mutatoderma mutatum	wood_saprotroph	No specific Interaction	filamentous_mycelium	Germany	central Europe	pupal_chamber, plugs, eggs	DNA	passivley associated	Baños-Quintana et al. 2024	2024	ITS1F / ITS2	ITS1		all fungal sequences
Basidiomycota	1	Mycoacia gilvescens	wood_saprotroph	No specific Interaction	filamentous_mycelium	Germany	central Europe	pupal_chamber, plugs, eggs	DNA	passivley associated	Baños-Quintana et al. 2024	2024	ITS1F / ITS2	ITS1		all fungal sequences
Ascomycota	3	Mycosphaerella tassiana	plant_pathogen	No specific Interaction	filamentous_mycelium	Germany	central Europe	pupal_chamber, plugs, eggs	DNA	passivley associated	Baños-Quintana et al. 2024	2024	ITS1F / ITS2	ITS1		all fungal sequences
Ascomycota	3	Mycosphaerella tassiana	plant_pathogen	No specific Interaction	filamentous_mycelium	Austria	central Europe	beetles, wood, larvae	DNA	passivley associated	Chakraborty et al. 2023	2023	341F / ITS3	ITS2		all fungal sequences
Ascomycota	3	Mycosphaerella tassiana	plant_pathogen	No specific Interaction	filamentous_mycelium	Czech	central Europe	beetles, wood, larvae	DNA	passivley associated	Chakraborty et al. 2023	2023	341F / ITS3	ITS2		all fungal sequences
Ascomycota	1	Mycosymbioces mycenophila	mycoparasite	No specific Interaction	filamentous_mycelium	Germany	central Europe	pupal_chamber, plugs, eggs	DNA	passivley associated	Baños-Quintana et al. 2024	2024	ITS1F / ITS2	ITS1		all fungal sequences
Ascomycota		Myriangium citri	animal_parasite	arthropod_parasite	filamentous_mycelium	Germany	central Europe	pupal_chamber, plugs, eggs	DNA	Potential core mycobiome	Baños-Quintana et al. 2024	2024	ITS1F / ITS2	ITS1		all fungal sequences
Ascomycota		Myriangium citri	animal_parasite	arthropod_parasite	filamentous_mycelium	Czech	central Europe	beetles, wood, larvae	DNA	Potential core mycobiome	Chakraborty et al. 2023	2023	341F / ITS3	ITS2		all fungal sequences
Ascomycota		Myxozyma lipomycoides	nectar/tap_saprotroph	arthropod-associated	yeast	Germany	central Europe	pupal_chamber, plugs, eggs	DNA	Potential core mycobiome	Baños-Quintana et al. 2024	2024	ITS1F / ITS2	ITS1		all fungal sequences
Ascomycota		Myxozyma melibiosi	nectar/tap_saprotroph	arthropod-associated	yeast	Germany	central Europe	pupal_chamber, plugs, eggs	DNA	Potential core mycobiome	Baños-Quintana et al. 2024	2024	ITS1F / ITS2	ITS1		all fungal sequences
Ascomycota		Myxozyma melibiosi	nectar/tap_saprotroph	arthropod-associated	yeast	Austria	central Europe	beetles, wood, larvae	DNA	Potential core mycobiome	Chakraborty et al. 2023	2023	341F / ITS3	ITS2		all fungal sequences
Ascomycota		Myxozyma melibiosi	nectar/tap_saprotroph	arthropod-associated	yeast	Czech	central Europe	beetles, wood, larvae	DNA	Potential core mycobiome	Chakraborty et al. 2023	2023	341F / ITS3	ITS2		all fungal sequences
Ascomycota		Myxozyma melibiosi	nectar/tap_saprotroph	arthropod-associated	yeast	Italy	southern Europe	Beetle	DNA	Potential core mycobiome	Giordano et al. 2013	2013	ITS3 / TW13	ITS2		fungal otus (DNA) + filamentous cultivable beetle symbionts (Culture)
Basidiomycota	1	Naematelia encephala	mycoparasite	No specific Interaction	dimorphic_yeast	Germany	central Europe	pupal_chamber, plugs, eggs	DNA	passivley associated	Baños-Quintana et al. 2024	2024	ITS1F / ITS2	ITS1		all fungal sequences
Basidiomycota	1	Naganishia albida	unspecified_saprotroph	No specific Interaction	yeast	Germany	central Europe	pupal_chamber, plugs, eggs	DNA	passivley associated	Baños-Quintana et al. 2024	2024	ITS1F / ITS2	ITS1		all fungal sequences
Basidiomycota	2	Naganishia diffluens	unspecified_saprotroph	No specific Interaction	yeast	Germany	central Europe	pupal_chamber, plugs, eggs	DNA	passivley associated	Baños-Quintana et al. 2024	2024	ITS1F / ITS2	ITS1		all fungal sequences
Basidiomycota	2	Naganishia diffluens	unspecified_saprotroph	No specific Interaction	yeast	Denmark	northern Europe	Beetle	Culture	passivley associated	Leufven & Nehls 1986	1986	NA	NA	morphological determination	cultivable fungal species
Basidiomycota	1	Naganishia globosa	unspecified_saprotroph	No specific Interaction	yeast	Germany	central Europe	pupal_chamber, plugs, eggs	DNA	passivley associated	Baños-Quintana et al. 2024	2024	ITS1F / ITS2	ITS1		all fungal sequences
Basidiomycota	1	Naganishia randhawae	unspecified_saprotroph	No specific Interaction	yeast	Germany	central Europe	pupal_chamber, plugs, eggs	DNA	passivley associated	Baños-Quintana et al. 2024	2024	ITS1F / ITS2	ITS1		all fungal sequences
Basidiomycota	1	Naganishia uzbekistanensis	unspecified_saprotroph	No specific Interaction	yeast	Germany	central Europe	pupal_chamber, plugs, eggs	DNA	passivley associated	Baños-Quintana et al. 2024	2024	ITS1F / ITS2	ITS1		all fungal sequences
Ascomycota		Nakazawaea ambrosiae	nectar/tap_saprotroph	arthropod-associated	yeast	Czech	central Europe	Betteles, larvae, galleries	DNA	Potential core mycobiome	Veselska et al. 2023	2023	ITS3_KYO2_NGS / ITS4_KYO3_NGS	ITS2		cultivable fungal species
Ascomycota		Nakazawaea ambrosiae	nectar/tap_saprotroph	arthropod-associated	yeast	Czech	central Europe	Betteles, larvae, galleries	Culture	Potential core mycobiome	Veselska et al. 2023	2023	ITS1 / NL4	ITS region		cultivable fungal species
Ascomycota		Nakazawaea ernobii	nectar/tap_saprotroph	arthropod-associated	yeast	Germany	central Europe	pupal_chamber, plugs, eggs	DNA	Potential core mycobiome	Baños-Quintana et al. 2024	2024	ITS1F / ITS2	ITS1		all fungal sequences
Ascomycota		Nakazawaea holstii	nectar/tap_saprotroph	arthropod-associated	yeast	Austria	central Europe	beetles, wood, larvae	DNA	Potential core mycobiome	Chakraborty et al. 2023	2023	341F / ITS3	ITS2		all fungal sequences
Ascomycota		Nakazawaea holstii	nectar/tap_saprotroph	arthropod-associated	yeast	Czech	central Europe	beetles, wood, larvae	DNA	Potential core mycobiome	Chakraborty et al. 2023	2023	341F / ITS3	ITS2		all fungal sequences
Ascomycota		Nakazawaea holstii	nectar/tap_saprotroph	arthropod-associated	yeast	Italy	southern Europe	Beetle	DNA	Potential core mycobiome	Giordano et al. 2013	2013	ITS3 / TW13	ITS2		fungal otus (DNA) + filamentous cultivable beetle symbionts (Culture)
Ascomycota		Nakazawaea holstii	nectar/tap_saprotroph	arthropod-associated	yeast	Czech	central Europe	Betteles, larvae, galleries	DNA	Potential core mycobiome	Veselska et al. 2023	2023	ITS3_KYO2_NGS / ITS4_KYO3_NGS	ITS2		cultivable fungal species
Ascomycota		Nakazawaea molendinolei	nectar/tap_saprotroph	animal-associated/opportunistic_human_parasite	yeast	Czech	central Europe	gut	DNA	passivley associated	Chakraborty et al. 2020	2020	ITS3 / ITS4	ITS2		gut mycobiome
Ascomycota	1	Nectria asiatica	plant_pathogen	No specific Interaction	filamentous_mycelium	Germany	central Europe	pupal_chamber, plugs, eggs	DNA	passivley associated	Baños-Quintana et al. 2024	2024	ITS1F / ITS2	ITS1		all fungal sequences
Ascomycota	1	Nectria dacryocarpa	plant_pathogen	No specific Interaction	filamentous_mycelium	Czech	central Europe	gut	DNA	passivley associated	Chakraborty et al. 2020	2020	ITS3 / ITS4	ITS2		gut mycobiome
Basidiomycota	2	Nematoctonus campylosporus	wood_saprotroph	nematophagous	filamentous_mycelium	Germany	central Europe	Beetles, galleries	Culture	passivley associated	Kirschner 1998	1998	NA	NA	morphological determination	cultivable fungal species
Basidiomycota	2	Nematoctonus campylosporus	wood_saprotroph	nematophagous	filamentous_mycelium	Germany/Switzerland/northern Italy	central Europe	Beetle	Culture	passivley associated	Kirschner 2001	2001	NA	NA	morphological determination	cultivable fungal species
Ascomycota	1	Nematogonum ferrugineum	mycoparasite	No specific Interaction	filamentous_mycelium	Germany	central Europe	Beetles, galleries	Culture	passivley associated	Kirschner 1998	1998	NA	NA	morphological determination	cultivable fungal species
Ascomycota	1	Neoascochyta exitialis	plant_pathogen	No specific Interaction	filamentous_mycelium	Germany	central Europe	pupal_chamber, plugs, eggs	DNA	passivley associated	Baños-Quintana et al. 2024	2024	ITS1F / ITS2	ITS1		all fungal sequences
Ascomycota	1	Neoascochyta graminicola	plant_pathogen	No specific Interaction	filamentous_mycelium	Germany	central Europe	pupal_chamber, plugs, eggs	DNA	passivley associated	Baños-Quintana et al. 2024	2024	ITS1F / ITS2	ITS1		all fungal sequences
Ascomycota	1	Neocatenulostroma abietis	plant_pathogen	No specific Interaction	filamentous_mycelium	Germany	central Europe	pupal_chamber, plugs, eggs	DNA	passivley associated	Baños-Quintana et al. 2024	2024	ITS1F / ITS2	ITS1		all fungal sequences
Ascomycota	1	Neocucurbitaria cava	unspecified_saprotroph	No specific Interaction	filamentous_mycelium	Germany	central Europe	pupal_chamber, plugs, eggs	DNA	passivley associated	Baños-Quintana et al. 2024	2024	ITS1F / ITS2	ITS1		all fungal sequences
Ascomycota	1	Neodevriesia fraserae	plant_pathogen	No specific Interaction	filamentous_mycelium	Germany	central Europe	pupal_chamber, plugs, eggs	DNA	passivley associated	Baños-Quintana et al. 2024	2024	ITS1F / ITS2	ITS1		all fungal sequences
Ascomycota	1	Neonectria lugdunensis	plant_pathogen	No specific Interaction	filamentous_mycelium	Germany	central Europe	pupal_chamber, plugs, eggs	DNA	passivley associated	Baños-Quintana et al. 2024	2024	ITS1F / ITS2	ITS1		all fungal sequences
Ascomycota	1	Neonectria ramulariae	plant_pathogen	No specific Interaction	filamentous_mycelium	Czech	central Europe	beetles, wood, larvae	DNA	passivley associated	Chakraborty et al. 2023	2023	341F / ITS3	ITS2		all fungal sequences
Ascomycota	2	Neonectria tsugae	plant_pathogen	No specific Interaction	filamentous_mycelium	Austria	central Europe	beetles, wood, larvae	DNA	passivley associated	Chakraborty et al. 2023	2023	341F / ITS3	ITS2		all fungal sequences
Ascomycota	2	Neonectria tsugae	plant_pathogen	No specific Interaction	filamentous_mycelium	Czech	central Europe	beetles, wood, larvae	DNA	passivley associated	Chakraborty et al. 2023	2023	341F / ITS3	ITS2		all fungal sequences
Ascomycota	1	Neophaeococcomyces catenatus	plant_pathogen	No specific Interaction	yeast	Germany	central Europe	pupal_chamber, plugs, eggs	DNA	passivley associated	Baños-Quintana et al. 2024	2024	ITS1F / ITS2	ITS1		all fungal sequences
Ascomycota	1	Neosetophoma rosarum	litter_saprotroph	No specific Interaction	filamentous_mycelium	Germany	central Europe	pupal_chamber, plugs, eggs	DNA	passivley associated	Baños-Quintana et al. 2024	2024	ITS1F / ITS2	ITS1		all fungal sequences
Ascomycota	1	Niesslia constricta	litter_saprotroph	No specific Interaction	filamentous_mycelium	Germany	central Europe	pupal_chamber, plugs, eggs	DNA	passivley associated	Baños-Quintana et al. 2024	2024	ITS1F / ITS2	ITS1		all fungal sequences
Ascomycota	1	Niesslia exilis	litter_saprotroph	No specific Interaction	filamentous_mycelium	Germany	central Europe	Beetles, galleries	Culture	passivley associated	Kirschner 1998	1998	NA	NA	morphological determination	cultivable fungal species
Ascomycota	2	Niesslia tenuis	litter_saprotroph	No specific Interaction	filamentous_mycelium	Germany	central Europe	pupal_chamber, plugs, eggs	DNA	passivley associated	Baños-Quintana et al. 2024	2024	ITS1F / ITS2	ITS1		all fungal sequences
Ascomycota	2	Niesslia tenuis	litter_saprotroph	No specific Interaction	filamentous_mycelium	Norway	northern Europe	sapwood	Culture	passivley associated	Solheim 1992	1992	NA	NA	morphological determination	cultivable fungal species
Ascomycota	1	Nigrograna antibiotica	wood_saprotroph	opportunistic_human_parasite	filamentous_mycelium	Germany	central Europe	pupal_chamber, plugs, eggs	DNA	passivley associated	Baños-Quintana et al. 2024	2024	ITS1F / ITS2	ITS1		all fungal sequences
Ascomycota	1	Nigrograna mackinnonii	wood_saprotroph	opportunistic_human_parasite	filamentous_mycelium	Germany	central Europe	pupal_chamber, plugs, eggs	DNA	passivley associated	Baños-Quintana et al. 2024	2024	ITS1F / ITS2	ITS1		all fungal sequences
Ascomycota	1	Nothophoma quercina	litter_saprotroph	No specific Interaction	filamentous_mycelium	Poland	central Europe	galleries	Culture	passivley associated	Kowalski et al. 2019	2016	ITS1 / ITS4	ITS region		cultivable fungal species
Ascomycota		Ogataea cecidiorum	nectar/tap_saprotroph	arthropod-associated	yeast	Czech	central Europe	gut	DNA	Potential core mycobiome	Chakraborty et al. 2020	2020	ITS3 / ITS4	ITS2		gut mycobiome
Ascomycota		Ogataea glucozyma	nectar/tap_saprotroph	arthropod-associated	yeast	Germany	central Europe	pupal_chamber, plugs, eggs	DNA	Potential core mycobiome	Baños-Quintana et al. 2024	2024	ITS1F / ITS2	ITS1		all fungal sequences
Ascomycota		Ogataea glucozyma	nectar/tap_saprotroph	arthropod-associated	yeast	Finland	northern Europe	mites on Beetles	Culture	Potential core mycobiome	Linnakoski et al. 2021	2021	ITS1-F / ITS4; T10 / Bt2a / Bt2b	ITS; ß-tubulin		cultivable beetle symbionts
Ascomycota		Ogataea neopini	nectar/tap_saprotroph	arthropod-associated	yeast	Czech	central Europe	gut	DNA	Potential core mycobiome	Chakraborty et al. 2020	2020	ITS3 / ITS4	ITS2		gut mycobiome
Ascomycota		Ogataea neopini	nectar/tap_saprotroph	arthropod-associated	yeast	Czech	central Europe	Betteles, larvae, galleries	DNA	Potential core mycobiome	Veselska et al. 2023	2023	ITS3_KYO2_NGS / ITS4_KYO3_NGS	ITS2		cultivable fungal species
Ascomycota		Ogataea pini	nectar/tap_saprotroph	arthropod-associated	yeast	Denmark	northern Europe	Beetle	Culture	Potential core mycobiome	Leufven & Nehls 1986	1986	NA	NA	morphological determination	cultivable fungal species
Ascomycota		Ogataea ramenticola	nectar/tap_saprotroph	arthropod-associated	yeast	Germany	central Europe	pupal_chamber, plugs, eggs	DNA	Potential core mycobiome	Baños-Quintana et al. 2024	2024	ITS1F / ITS2	ITS1		all fungal sequences
Ascomycota		Ogataea ramenticola	nectar/tap_saprotroph	arthropod-associated	yeast	Austria	central Europe	beetles, wood, larvae	DNA	Potential core mycobiome	Chakraborty et al. 2023	2023	341F / ITS3	ITS2		all fungal sequences
Ascomycota		Ogataea ramenticola	nectar/tap_saprotroph	arthropod-associated	yeast	Czech	central Europe	beetles, wood, larvae	DNA	Potential core mycobiome	Chakraborty et al. 2023	2023	341F / ITS3	ITS2		all fungal sequences
Ascomycota		Ogataea ramenticola	nectar/tap_saprotroph	arthropod-associated	yeast	Finland	northern Europe	mites on Beetles	Culture	Potential core mycobiome	Linnakoski et al. 2021	2021	ITS1-F / ITS4; T10 / Bt2a / Bt2b	ITS; ß-tubulin		cultivable beetle symbionts
Ascomycota		Ogataea ramenticola	nectar/tap_saprotroph	arthropod-associated	yeast	Czech	central Europe	Betteles, larvae, galleries	DNA	Potential core mycobiome	Veselska et al. 2023	2023	ITS3_KYO2_NGS / ITS4_KYO3_NGS	ITS2		cultivable fungal species
Ascomycota		Ogataea ramenticola	nectar/tap_saprotroph	arthropod-associated	yeast	Czech	central Europe	Betteles, larvae, galleries	Culture	Potential core mycobiome	Veselska et al. 2023	2023	ITS1 / NL4	ITS region		cultivable fungal species
Ascomycota		Ogataea salicorniae	nectar/tap_saprotroph	arthropod-associated	yeast	Austria	central Europe	beetles, wood, larvae	DNA	Potential core mycobiome	Chakraborty et al. 2023	2023	341F / ITS3	ITS2		all fungal sequences
Ascomycota		Ogataea saltuana	nectar/tap_saprotroph	arthropod-associated	yeast	Germany	central Europe	pupal_chamber, plugs, eggs	DNA	Potential core mycobiome	Baños-Quintana et al. 2024	2024	ITS1F / ITS2	ITS1		all fungal sequences
Ascomycota		Ogataea saltuana	nectar/tap_saprotroph	arthropod-associated	yeast	Austria	central Europe	beetles, wood, larvae	DNA	Potential core mycobiome	Chakraborty et al. 2023	2023	341F / ITS3	ITS2		all fungal sequences
Ascomycota		Ogataea saltuana	nectar/tap_saprotroph	arthropod-associated	yeast	Czech	central Europe	beetles, wood, larvae	DNA	Potential core mycobiome	Chakraborty et al. 2023	2023	341F / ITS3	ITS2		all fungal sequences
Ascomycota		Ogataea zsoltii	nectar/tap_saprotroph	arthropod-associated	yeast	Germany	central Europe	pupal_chamber, plugs, eggs	DNA	Potential core mycobiome	Baños-Quintana et al. 2024	2024	ITS1F / ITS2	ITS1		all fungal sequences
Ascomycota		Ogataea zsoltii	nectar/tap_saprotroph	arthropod-associated	yeast	Italy	southern Europe	Beetle	DNA	Potential core mycobiome	Giordano et al. 2013	2013	ITS3 / TW13	ITS2		fungal otus (DNA) + filamentous cultivable beetle symbionts (Culture)
Ascomycota	1	Oidiodendron flavum	soil_saprotroph	No specific Interaction	filamentous_mycelium	Czech	central Europe	Beetle	Culture	passivley associated	Kotìnkov -Sychrov 1966	1966	NA	NA	morphological determination	cultivable fungal species
Ascomycota	1	Oidiodendron griseum	wood_saprotroph	No specific Interaction	filamentous_mycelium	Germany	central Europe	Beetles, galleries	Culture	passivley associated	Kirschner 1998	1998	NA	NA	morphological determination	cultivable fungal species
Ascomycota	2	Oidiodendron tenuissimum	soil_saprotroph	No specific Interaction	filamentous_mycelium	Czech	central Europe	gut	DNA	passivley associated	Chakraborty et al. 2020	2020	ITS3 / ITS4	ITS2		gut mycobiome
Ascomycota	2	Oidiodendron tenuissimum	soil_saprotroph	No specific Interaction	filamentous_mycelium	Sweden	northern Europe	Beetle	Culture	passivley associated	Mathiesen 1950	1950	NA	NA	morphological determination	cultivable fungal species
Ascomycota	1	Ophiobolus malleolus	litter_saprotroph	No specific Interaction	filamentous_mycelium	Germany	central Europe	pupal_chamber, plugs, eggs	DNA	passivley associated	Baños-Quintana et al. 2024	2024	ITS1F / ITS2	ITS1		all fungal sequences
Ascomycota	1	Ophiognomonia longispora	plant_pathogen	No specific Interaction	filamentous_mycelium	Germany	central Europe	pupal_chamber, plugs, eggs	DNA	passivley associated	Baños-Quintana et al. 2024	2024	ITS1F / ITS2	ITS1		all fungal sequences
Ascomycota		Ophiostoma ainoae	plant_pathogen	arthropod-associated	filamentous_mycelium	Czech	central Europe	beetles, wood, larvae	DNA	core mycobiome	Chakraborty et al. 2023	2023	341F / ITS3	ITS2		all fungal sequences
Ascomycota		Ophiostoma ainoae	plant_pathogen	arthropod-associated	filamentous_mycelium	China	Asia	Beetle	Culture	core mycobiome	Chang et al. 2019	2019	ITS1-F / ITS4; Bt2a / Bt2b; T10 / Bt2a / Bt2b; EF2F / EF2R; ITS3 / LR3; CL2F / CL2R	ITS; ß-tubulin; TEF 1-?; LSU; CAL		filamentous cultivable beetle symbionts
Ascomycota		Ophiostoma ainoae	plant_pathogen	arthropod-associated	filamentous_mycelium	Poland	central Europe	Beetle	Culture	core mycobiome	Jankowiak & Hilszczanski 2005	2005	NA	NA	morphological determination	filamentous cultivable beetle symbionts
Ascomycota		Ophiostoma ainoae	plant_pathogen	arthropod-associated	filamentous_mycelium	Poland	central Europe	galleries, sapwood	Culture	core mycobiome	Jankowiak 2004	2004	NA	NA	morphological determination	filamentous cultivable beetle symbionts
Ascomycota		Ophiostoma ainoae	plant_pathogen	arthropod-associated	filamentous_mycelium	Poland	central Europe	galleries	Culture	core mycobiome	Jankowiak 2004_2	2004	NA	NA	morphological determination	cultivable fungal species
Ascomycota		Ophiostoma ainoae	plant_pathogen	arthropod-associated	filamentous_mycelium	Poland	central Europe	Beetle	Culture	core mycobiome	Jankowiak 2004_2	2004	NA	NA	morphological determination	cultivable fungal species
Ascomycota		Ophiostoma ainoae	plant_pathogen	arthropod-associated	filamentous_mycelium	Poland	central Europe	Phloem near galleries	Culture	core mycobiome	Jankowiak 2005	2005	NA	NA	morphological determination	cultivable fungal species
Ascomycota		Ophiostoma ainoae	plant_pathogen	arthropod-associated	filamentous_mycelium	Poland	central Europe	sapwood	Culture	core mycobiome	Jankowiak 2005	2005	NA	NA	morphological determination	cultivable fungal species
Ascomycota		Ophiostoma ainoae	plant_pathogen	arthropod-associated	filamentous_mycelium	Poland	central Europe	Beetle	Culture	core mycobiome	Jankowiak, Kacprzyk & Mlynarczyk 2009	2009	NA	NA	morphological determination	filamentous cultivable beetle symbionts
Ascomycota		Ophiostoma ainoae	plant_pathogen	arthropod-associated	filamentous_mycelium	Poland	central Europe	galleries	Culture	core mycobiome	Jankowiak, Kacprzyk & Mlynarczyk 2009	2009	NA	NA	morphological determination	filamentous cultivable beetle symbionts
Ascomycota		Ophiostoma ainoae	plant_pathogen	arthropod-associated	filamentous_mycelium	Poland	central Europe	galleries	Culture	core mycobiome	Kirisitis 2010	2010	NA	NA	morphological determination	filamentous cultivable beetle symbionts
Ascomycota		Ophiostoma ainoae	plant_pathogen	arthropod-associated	filamentous_mycelium	Germany	central Europe	Beetles, galleries	Culture	core mycobiome	Kirschner 1998	1998	NA	NA	morphological determination	cultivable fungal species
Ascomycota		Ophiostoma ainoae	plant_pathogen	arthropod-associated	filamentous_mycelium	Germany/Switzerland/northern Italy	central Europe	Beetle	Culture	core mycobiome	Kirschner 2001	2001	NA	NA	morphological determination	cultivable fungal species
Ascomycota		Ophiostoma ainoae	plant_pathogen	arthropod-associated	filamentous_mycelium	Austria	central Europe	galleries	Culture	core mycobiome	Kristis, Grubelnik, Führer 1999	1998	NA	NA	morphological determination	filamentous cultivable beetle symbionts
Ascomycota		Ophiostoma ainoae	plant_pathogen	arthropod-associated	filamentous_mycelium	Russia	eastern Europe	Beetle	Culture	core mycobiome	Linnakoski 2010	2010	ITS1F / ITS4	ITS regions		filamentous cultivable beetle symbionts
Ascomycota		Ophiostoma ainoae	plant_pathogen	arthropod-associated	filamentous_mycelium	Finland	northern Europe	Beetle	Culture	core mycobiome	Linnakoski et al. 2016	2016	ITS1F / ITS4	ITS regions		cultivable fungal species
Ascomycota		Ophiostoma ainoae	plant_pathogen	arthropod-associated	filamentous_mycelium	Finland	northern Europe	mites on Beetles	Culture	core mycobiome	Linnakoski et al. 2021	2021	ITS1-F / ITS4; T10 / Bt2a / Bt2b	ITS; ß-tubulin		cultivable beetle symbionts
Ascomycota		Ophiostoma ainoae	plant_pathogen	arthropod-associated	filamentous_mycelium	Slovenia	southern Europe	Beetle	Culture	core mycobiome	Repe et al. 2013	2013	ITS1F / ITS4	ITS regions		filamentous cultivable beetle symbionts
Ascomycota		Ophiostoma ainoae	plant_pathogen	arthropod-associated	filamentous_mycelium	France	central Europe	Beetle	Culture	core mycobiome	Salle et al. 2005	2005	NA	NA	morphological determination	filamentous cultivable beetle symbionts
Ascomycota		Ophiostoma ainoae	plant_pathogen	arthropod-associated	filamentous_mycelium	Norway	northern Europe	sapwood	Culture	core mycobiome	Solheim 1986	1986	NA	NA	morphological determination	filamentous cultivable beetle symbionts
Ascomycota		Ophiostoma ainoae	plant_pathogen	arthropod-associated	filamentous_mycelium	Norway	northern Europe	Beetle	Culture	core mycobiome	Solheim 1991	1991	NA	NA	morphological determination	filamentous cultivable beetle symbionts
Ascomycota		Ophiostoma ainoae	plant_pathogen	arthropod-associated	filamentous_mycelium	Norway	northern Europe	sapwood	Culture	core mycobiome	Solheim 1992	1992	NA	NA	morphological determination	cultivable fungal species
Ascomycota		Ophiostoma ainoae	plant_pathogen	arthropod-associated	filamentous_mycelium	Norway	northern Europe	Beetle	Culture	core mycobiome	Solheim 1993	1993	NA	NA	morphological determination	cultivable fungal species
Ascomycota		Ophiostoma ainoae	plant_pathogen	arthropod-associated	filamentous_mycelium	France	central Europe	Beetle	Culture	core mycobiome	Viiri & Lieutier 2004	2004	NA	NA	morphological determination	filamentous cultivable beetle symbionts
Ascomycota		Ophiostoma ainoae	plant_pathogen	arthropod-associated	filamentous_mycelium	Finland	northern Europe	Beetles, galleries	Culture	core mycobiome	Viiri 1997	1997	NA	NA	morphological determination	cultivable fungal species
Ascomycota		Ophiostoma ainoae	plant_pathogen	arthropod-associated	filamentous_mycelium	Finland	northern Europe	Beetle	Culture	core mycobiome	Virii & Weissenberg 1995	1995	NA	NA	morphological determination	filamentous cultivable beetle symbionts
Ascomycota		Ophiostoma ainoae	plant_pathogen	arthropod-associated	filamentous_mycelium	China	Asia	Beetles, galleries	Culture	core mycobiome	Wang et al. 2024	2024	ITS1-F / ITS4; ITS3 / LR3; Algr52_412-433_f1 / Algr52_1102_1084_r1; Bt1a / Bt1b205	ITS region; 60S; ß-tubulin		filamentous cultivable beetle symbionts
Ascomycota		Ophiostoma ainoae	plant_pathogen	arthropod-associated	filamentous_mycelium	Japan	Asia	Beetles, galleries	Culture	core mycobiome	Yamaoka et al. 1997	1997	NA	NA	morphological determination	filamentous cultivable beetle symbionts
Ascomycota		Ophiostoma altaiense	plant_pathogen	arthropod-associated	filamentous_mycelium	China	Asia	Beetles, galleries	Culture	Potential core mycobiome	Wang et al. 2024	2024	ITS1-F / ITS4; ITS3 / LR3; Algr52_412-433_f1 / Algr52_1102_1084_r1; Bt1a / Bt1b205	ITS region; 60S; ß-tubulin		filamentous cultivable beetle symbionts
Ascomycota		Ophiostoma araucariae	plant_pathogen	arthropod-associated	filamentous_mycelium	Germany	central Europe	Beetles, galleries	Culture	Potential core mycobiome	Kirschner 1998	1998	NA	NA	morphological determination	cultivable fungal species
Ascomycota		Ophiostoma araucariae	plant_pathogen	arthropod-associated	filamentous_mycelium	Germany/Switzerland/northern Italy	central Europe	Beetle	Culture	Potential core mycobiome	Kirschner 2001	2001	NA	NA	morphological determination	cultivable fungal species
Ascomycota		Ophiostoma arborea	plant_pathogen	arthropod-associated	filamentous_mycelium	Germany	central Europe	Beetles, galleries	Culture	Potential core mycobiome	Kirschner 1998	1998	NA	NA	morphological determination	cultivable fungal species
Ascomycota		Ophiostoma bicolor	plant_pathogen	arthropod-associated	filamentous_mycelium	Czech	central Europe	gut	DNA	core mycobiome	Chakraborty et al. 2020	2020	ITS3 / ITS4	ITS2		gut mycobiome
Ascomycota		Ophiostoma bicolor	plant_pathogen	arthropod-associated	filamentous_mycelium	Austria	central Europe	beetles, wood, larvae	DNA	core mycobiome	Chakraborty et al. 2023	2023	341F / ITS3	ITS2		all fungal sequences
Ascomycota		Ophiostoma bicolor	plant_pathogen	arthropod-associated	filamentous_mycelium	Czech	central Europe	beetles, wood, larvae	DNA	core mycobiome	Chakraborty et al. 2023	2023	341F / ITS3	ITS2		all fungal sequences
Ascomycota		Ophiostoma bicolor	plant_pathogen	arthropod-associated	filamentous_mycelium	China	Asia	Beetle	Culture	core mycobiome	Chang et al. 2019	2019	ITS1-F / ITS4; Bt2a / Bt2b; T10 / Bt2a / Bt2b; EF2F / EF2R; ITS3 / LR3; CL2F / CL2R	ITS; ß-tubulin; TEF 1-?; LSU; CAL		filamentous cultivable beetle symbionts
Ascomycota		Ophiostoma bicolor	plant_pathogen	arthropod-associated	filamentous_mycelium	Norway	northern Europe	Beetles, galleries	Culture	core mycobiome	Furniss et al. 1990	1990	NA	NA	morphological determination	filamentous cultivable beetle symbionts
Ascomycota		Ophiostoma bicolor	plant_pathogen	arthropod-associated	filamentous_mycelium	Italy	southern Europe	Beetle	Culture	core mycobiome	Giordano et al. 2013	2013	ITS3 / TW13	ITS2		fungal otus (DNA) + filamentous cultivable beetle symbionts (Culture)
Ascomycota		Ophiostoma bicolor	plant_pathogen	arthropod-associated	filamentous_mycelium	Poland	central Europe	Beetle	Culture	core mycobiome	Jankowiak & Hilszczanski 2005	2005	NA	NA	morphological determination	filamentous cultivable beetle symbionts
Ascomycota		Ophiostoma bicolor	plant_pathogen	arthropod-associated	filamentous_mycelium	Poland	central Europe	galleries, sapwood	Culture	core mycobiome	Jankowiak 2004	2004	NA	NA	morphological determination	filamentous cultivable beetle symbionts
Ascomycota		Ophiostoma bicolor	plant_pathogen	arthropod-associated	filamentous_mycelium	Poland	central Europe	galleries	Culture	core mycobiome	Jankowiak 2004_2	2004	NA	NA	morphological determination	cultivable fungal species
Ascomycota		Ophiostoma bicolor	plant_pathogen	arthropod-associated	filamentous_mycelium	Poland	central Europe	Beetle	Culture	core mycobiome	Jankowiak 2004_2	2004	NA	NA	morphological determination	cultivable fungal species
Ascomycota		Ophiostoma bicolor	plant_pathogen	arthropod-associated	filamentous_mycelium	Poland	central Europe	Phloem near galleries	Culture	core mycobiome	Jankowiak 2005	2005	NA	NA	morphological determination	cultivable fungal species
Ascomycota		Ophiostoma bicolor	plant_pathogen	arthropod-associated	filamentous_mycelium	Poland	central Europe	sapwood	Culture	core mycobiome	Jankowiak 2005	2005	NA	NA	morphological determination	cultivable fungal species
Ascomycota		Ophiostoma bicolor	plant_pathogen	arthropod-associated	filamentous_mycelium	Poland / Czech	central Europe	Beetle	Culture	core mycobiome	Jankowiak et al. 2017	2017	NA	ITS; LSU; ß-tubulin; TEF 1-?		filamentous cultivable beetle symbionts
Ascomycota		Ophiostoma bicolor	plant_pathogen	arthropod-associated	filamentous_mycelium	Poland	central Europe	Beetle	Culture	core mycobiome	Jankowiak, Kacprzyk & Mlynarczyk 2009	2009	NA	NA	morphological determination	filamentous cultivable beetle symbionts
Ascomycota		Ophiostoma bicolor	plant_pathogen	arthropod-associated	filamentous_mycelium	Poland	central Europe	galleries	Culture	core mycobiome	Jankowiak, Kacprzyk & Mlynarczyk 2009	2009	NA	NA	morphological determination	filamentous cultivable beetle symbionts
Ascomycota		Ophiostoma bicolor	plant_pathogen	arthropod-associated	filamentous_mycelium	Finland	northern Europe	Beetle	Culture	core mycobiome	K„„rig 1975	1975	NA	NA	morphological determination	filamentous cultivable beetle symbionts
Ascomycota		Ophiostoma bicolor	plant_pathogen	arthropod-associated	filamentous_mycelium	Poland	central Europe	galleries	Culture	core mycobiome	Kirisitis 2010	2010	NA	NA	morphological determination	filamentous cultivable beetle symbionts
Ascomycota		Ophiostoma bicolor	plant_pathogen	arthropod-associated	filamentous_mycelium	Germany	central Europe	Beetles, galleries	Culture	core mycobiome	Kirschner 1998	1998	NA	NA	morphological determination	cultivable fungal species
Ascomycota		Ophiostoma bicolor	plant_pathogen	arthropod-associated	filamentous_mycelium	Germany/Switzerland/northern Italy	central Europe	Beetle	Culture	core mycobiome	Kirschner 2001	2001	NA	NA	morphological determination	cultivable fungal species
Ascomycota		Ophiostoma bicolor	plant_pathogen	arthropod-associated	filamentous_mycelium	Czech	central Europe	Beetle	Culture	core mycobiome	Kotìnkov -Sychrov 1966	1966	NA	NA	morphological determination	cultivable fungal species
Ascomycota		Ophiostoma bicolor	plant_pathogen	arthropod-associated	filamentous_mycelium	Poland	central Europe	galleries	Culture	core mycobiome	Kowalski et al. 2019	2016	ITS1 / ITS4	ITS region		cultivable fungal species
Ascomycota		Ophiostoma bicolor	plant_pathogen	arthropod-associated	filamentous_mycelium	Austria	central Europe	galleries	Culture	core mycobiome	Kristis, Grubelnik, Führer 1999	1998	NA	NA	morphological determination	filamentous cultivable beetle symbionts
Ascomycota		Ophiostoma bicolor	plant_pathogen	arthropod-associated	filamentous_mycelium	Norway	northern Europe	Beetle	Culture	core mycobiome	Krokene & Solheim 1996	1996	NA	NA	morphological determination	filamentous cultivable beetle symbionts
Ascomycota		Ophiostoma bicolor	plant_pathogen	arthropod-associated	filamentous_mycelium	Russia	eastern Europe	Beetle	Culture	core mycobiome	Lednev et al. 2019	2019	ITS1F / ITS4	ITS regions; part of 28S		cultivable fungal species
Ascomycota		Ophiostoma bicolor	plant_pathogen	arthropod-associated	filamentous_mycelium	Russia	eastern Europe	Beetle	Culture	core mycobiome	Linnakoski 2010	2010	ITS1F / ITS4	ITS regions		filamentous cultivable beetle symbionts
Ascomycota		Ophiostoma bicolor	plant_pathogen	arthropod-associated	filamentous_mycelium	Finland	northern Europe	Beetle	Culture	core mycobiome	Linnakoski et al. 2016	2016	ITS1F / ITS4	ITS regions		cultivable fungal species
Ascomycota		Ophiostoma bicolor	plant_pathogen	arthropod-associated	filamentous_mycelium	Finland	northern Europe	mites on Beetles	Culture	core mycobiome	Linnakoski et al. 2016	2016	ITS1F / ITS4	ITS regions		cultivable fungal species
Ascomycota		Ophiostoma bicolor	plant_pathogen	arthropod-associated	filamentous_mycelium	Finland	northern Europe	mites on Beetles	Culture	core mycobiome	Linnakoski et al. 2021	2021	ITS1-F / ITS4; T10 / Bt2a / Bt2b	ITS; ß-tubulin		cultivable beetle symbionts
Ascomycota		Ophiostoma bicolor	plant_pathogen	arthropod-associated	filamentous_mycelium	Japan	Asia	mites on Beetles	Culture	core mycobiome	Moser et al. 1997	1997	NA	NA	morphological determination	filamentous cultivable beetle symbionts
Ascomycota		Ophiostoma bicolor	plant_pathogen	arthropod-associated	filamentous_mycelium	Czech	central Europe	Beetle	Culture	core mycobiome	Novotny & Jankovsky 2005	2005	NA	NA	morphological determination	filamentous cultivable beetle symbionts
Ascomycota		Ophiostoma bicolor	plant_pathogen	arthropod-associated	filamentous_mycelium	Sweden	northern Europe	Beetle	Culture	core mycobiome	Persson et al. 2009	2009	ITS1F / ITS4	ITS regions		cultivable fungal species
Ascomycota		Ophiostoma bicolor	plant_pathogen	arthropod-associated	filamentous_mycelium	Sweden	northern Europe	Beetle	Culture	core mycobiome	Persson et al. 2009	2009	ITS1F / ITS4	ITS regions		cultivable fungal species
Ascomycota		Ophiostoma bicolor	plant_pathogen	arthropod-associated	filamentous_mycelium	Slovenia	southern Europe	Beetle	Culture	core mycobiome	Repe et al. 2013	2013	ITS1F / ITS4	ITS regions		filamentous cultivable beetle symbionts
Ascomycota		Ophiostoma bicolor	plant_pathogen	arthropod-associated	filamentous_mycelium	France	central Europe	Beetle	Culture	core mycobiome	Salle et al. 2005	2005	NA	NA	morphological determination	filamentous cultivable beetle symbionts
Ascomycota		Ophiostoma bicolor	plant_pathogen	arthropod-associated	filamentous_mycelium	Norway	northern Europe	sapwood	Culture	core mycobiome	Solheim 1986	1986	NA	NA	morphological determination	filamentous cultivable beetle symbionts
Ascomycota		Ophiostoma bicolor	plant_pathogen	arthropod-associated	filamentous_mycelium	Norway	northern Europe	Beetle	Culture	core mycobiome	Solheim 1988	1988	NA	NA	morphological determination	filamentous cultivable beetle symbionts
Ascomycota		Ophiostoma bicolor	plant_pathogen	arthropod-associated	filamentous_mycelium	Norway	northern Europe	Beetle	Culture	core mycobiome	Solheim 1991	1991	NA	NA	morphological determination	filamentous cultivable beetle symbionts
Ascomycota		Ophiostoma bicolor	plant_pathogen	arthropod-associated	filamentous_mycelium	Norway	northern Europe	sapwood	Culture	core mycobiome	Solheim 1992	1992	NA	NA	morphological determination	cultivable fungal species
Ascomycota		Ophiostoma bicolor	plant_pathogen	arthropod-associated	filamentous_mycelium	Norway	northern Europe	Beetle	Culture	core mycobiome	Solheim 1993	1993	NA	NA	morphological determination	cultivable fungal species
Ascomycota		Ophiostoma bicolor	plant_pathogen	arthropod-associated	filamentous_mycelium	Czech	central Europe	Betteles, larvae, galleries	DNA	core mycobiome	Veselska et al. 2023	2023	ITS3_KYO2_NGS / ITS4_KYO3_NGS	ITS2		cultivable fungal species
Ascomycota		Ophiostoma bicolor	plant_pathogen	arthropod-associated	filamentous_mycelium	Czech	central Europe	Betteles, larvae, galleries	Culture	core mycobiome	Veselska et al. 2023	2023	ITS1 / NL4	ITS region		cultivable fungal species
Ascomycota		Ophiostoma bicolor	plant_pathogen	arthropod-associated	filamentous_mycelium	France	central Europe	Beetle	Culture	core mycobiome	Viiri & Lieutier 2004	2004	NA	NA	morphological determination	filamentous cultivable beetle symbionts
Ascomycota		Ophiostoma bicolor	plant_pathogen	arthropod-associated	filamentous_mycelium	Finland	northern Europe	Beetles, galleries	Culture	core mycobiome	Viiri 1997	1997	NA	NA	morphological determination	cultivable fungal species
Ascomycota		Ophiostoma bicolor	plant_pathogen	arthropod-associated	filamentous_mycelium	Finland	northern Europe	Beetle	Culture	core mycobiome	Virii & Weissenberg 1995	1995	NA	NA	morphological determination	filamentous cultivable beetle symbionts
Ascomycota		Ophiostoma bicolor	plant_pathogen	arthropod-associated	filamentous_mycelium	China	Asia	Beetles, galleries	Culture	core mycobiome	Wang et al. 2024	2024	ITS1-F / ITS4; ITS3 / LR3; Algr52_412-433_f1 / Algr52_1102_1084_r1; Bt1a / Bt1b205	ITS region; 60S; ß-tubulin		filamentous cultivable beetle symbionts
Ascomycota		Ophiostoma bicolor	plant_pathogen	arthropod-associated	filamentous_mycelium	Japan	Asia	Beetles, galleries	Culture	core mycobiome	Yamaoka et al. 1997	1997	NA	NA	morphological determination	filamentous cultivable beetle symbionts
Ascomycota		Ophiostoma breviusculum	plant_pathogen	arthropod-associated	filamentous_mycelium	Italy	southern Europe	Beetle	Culture	Potential core mycobiome	Giordano et al. 2013	2013	ITS3 / TW13	ITS2		fungal otus (DNA) + filamentous cultivable beetle symbionts (Culture)
Ascomycota		Ophiostoma brunneo-ciliatum	plant_pathogen	arthropod-associated	filamentous_mycelium	Russia	eastern Europe	Beetle	Culture	Potential core mycobiome	Linnakoski 2010	2010	ITS1F / ITS4	ITS regions		filamentous cultivable beetle symbionts
Ascomycota		Ophiostoma brunneo-ciliatum	plant_pathogen	arthropod-associated	filamentous_mycelium	Finland	northern Europe	Beetle	Culture	Potential core mycobiome	Linnakoski et al. 2016	2016	ITS1F / ITS4	ITS regions		cultivable fungal species
Ascomycota		Ophiostoma brunneolum	plant_pathogen	arthropod-associated	filamentous_mycelium	Austria	central Europe	beetles, wood, larvae	DNA	core mycobiome	Chakraborty et al. 2023	2023	341F / ITS3	ITS2		all fungal sequences
Ascomycota		Ophiostoma brunneolum	plant_pathogen	arthropod-associated	filamentous_mycelium	Czech	central Europe	beetles, wood, larvae	DNA	core mycobiome	Chakraborty et al. 2023	2023	341F / ITS3	ITS2		all fungal sequences
Ascomycota		Ophiostoma brunneolum	plant_pathogen	arthropod-associated	filamentous_mycelium	China	Asia	Beetle	Culture	core mycobiome	Chang et al. 2019	2019	ITS1-F / ITS4; Bt2a / Bt2b; T10 / Bt2a / Bt2b; EF2F / EF2R; ITS3 / LR3; CL2F / CL2R	ITS; ß-tubulin; TEF 1-?; LSU; CAL		filamentous cultivable beetle symbionts
Ascomycota		Ophiostoma brunneolum	plant_pathogen	arthropod-associated	filamentous_mycelium	Poland	central Europe	galleries	Culture	core mycobiome	Kowalski et al. 2019	2016	ITS1 / ITS4	ITS region		cultivable fungal species
Ascomycota		Ophiostoma brunneolum	plant_pathogen	arthropod-associated	filamentous_mycelium	Finland	northern Europe	mites on Beetles	Culture	core mycobiome	Linnakoski et al. 2021	2021	ITS1-F / ITS4; T10 / Bt2a / Bt2b	ITS; ß-tubulin		cultivable beetle symbionts
Ascomycota		Ophiostoma brunneolum	plant_pathogen	arthropod-associated	filamentous_mycelium	Czech	central Europe	Betteles, larvae, galleries	DNA	core mycobiome	Veselska et al. 2023	2023	ITS3_KYO2_NGS / ITS4_KYO3_NGS	ITS2		cultivable fungal species
Ascomycota		Ophiostoma brunneolum	plant_pathogen	arthropod-associated	filamentous_mycelium	China	Asia	Beetles, galleries	Culture	core mycobiome	Wang et al. 2024	2024	ITS1-F / ITS4; ITS3 / LR3; Algr52_412-433_f1 / Algr52_1102_1084_r1; Bt1a / Bt1b205	ITS region; 60S; ß-tubulin		filamentous cultivable beetle symbionts
Ascomycota		Ophiostoma canum	plant_pathogen	arthropod-associated	filamentous_mycelium	Russia	eastern Europe	Beetle	Culture	Potential core mycobiome	Linnakoski 2010	2010	ITS1F / ITS4	ITS regions		filamentous cultivable beetle symbionts
Ascomycota		Ophiostoma clavatum s. l.	plant_pathogen	arthropod-associated	filamentous_mycelium	Russia	eastern Europe	Beetle	Culture	Potential core mycobiome	Lednev et al. 2019	2019	ITS1F / ITS4	ITS regions; part of 28S		cultivable fungal species
Ascomycota		Ophiostoma flexuosum	plant_pathogen	arthropod-associated	filamentous_mycelium	Poland	central Europe	Beetle	Culture	Potential core mycobiome	Jankowiak & Hilszczanski 2005	2005	NA	NA	morphological determination	filamentous cultivable beetle symbionts
Ascomycota		Ophiostoma flexuosum	plant_pathogen	arthropod-associated	filamentous_mycelium	Poland	central Europe	galleries, sapwood	Culture	Potential core mycobiome	Jankowiak 2004	2004	NA	NA	morphological determination	filamentous cultivable beetle symbionts
Ascomycota		Ophiostoma flexuosum	plant_pathogen	arthropod-associated	filamentous_mycelium	Poland	central Europe	galleries	Culture	Potential core mycobiome	Jankowiak 2004_2	2004	NA	NA	morphological determination	cultivable fungal species
Ascomycota		Ophiostoma flexuosum	plant_pathogen	arthropod-associated	filamentous_mycelium	Poland	central Europe	Beetle	Culture	Potential core mycobiome	Jankowiak 2004_2	2004	NA	NA	morphological determination	cultivable fungal species
Ascomycota		Ophiostoma flexuosum	plant_pathogen	arthropod-associated	filamentous_mycelium	Poland	central Europe	Phloem near galleries	Culture	Potential core mycobiome	Jankowiak 2005	2005	NA	NA	morphological determination	cultivable fungal species
Ascomycota		Ophiostoma flexuosum	plant_pathogen	arthropod-associated	filamentous_mycelium	Poland	central Europe	sapwood	Culture	Potential core mycobiome	Jankowiak 2005	2005	NA	NA	morphological determination	cultivable fungal species
Ascomycota		Ophiostoma flexuosum	plant_pathogen	arthropod-associated	filamentous_mycelium	Norway	northern Europe	sapwood	Culture	Potential core mycobiome	Solheim 1986	1986	NA	NA	morphological determination	filamentous cultivable beetle symbionts
Ascomycota		Ophiostoma fuscum	plant_pathogen	arthropod-associated	filamentous_mycelium	Germany	central Europe	pupal_chamber, plugs, eggs	DNA	Potential core mycobiome	Baños-Quintana et al. 2024	2024	ITS1F / ITS2	ITS1		all fungal sequences
Ascomycota		Ophiostoma fuscum	plant_pathogen	arthropod-associated	filamentous_mycelium	Russia	eastern Europe	Beetle	Culture	Potential core mycobiome	Linnakoski 2010	2010	ITS1F / ITS4	ITS regions		filamentous cultivable beetle symbionts
Ascomycota		Ophiostoma fuscum	plant_pathogen	arthropod-associated	filamentous_mycelium	Slovenia	southern Europe	Beetle	Culture	Potential core mycobiome	Repe et al. 2013	2013	ITS1F / ITS4	ITS regions		filamentous cultivable beetle symbionts
Ascomycota		Ophiostoma japonicum	plant_pathogen	arthropod-associated	filamentous_mycelium	Czech	central Europe	beetles, wood, larvae	DNA	core mycobiome	Chakraborty et al. 2023	2023	341F / ITS3	ITS2		all fungal sequences
Ascomycota		Ophiostoma japonicum	plant_pathogen	arthropod-associated	filamentous_mycelium	China	Asia	Beetle	Culture	core mycobiome	Chang et al. 2019	2019	ITS1-F / ITS4; Bt2a / Bt2b; T10 / Bt2a / Bt2b; EF2F / EF2R; ITS3 / LR3; CL2F / CL2R	ITS; ß-tubulin; TEF 1-?; LSU; CAL		filamentous cultivable beetle symbionts
Ascomycota		Ophiostoma japonicum	plant_pathogen	arthropod-associated	filamentous_mycelium	Germany/Switzerland/northern Italy	central Europe	Beetle	Culture	core mycobiome	Kirschner 2001	2001	NA	NA	morphological determination	cultivable fungal species
Ascomycota		Ophiostoma japonicum	plant_pathogen	arthropod-associated	filamentous_mycelium	Japan	Asia	Beetles, galleries	Culture	core mycobiome	Yamaoka et al. 1997	1997	NA	NA	morphological determination	filamentous cultivable beetle symbionts
Ascomycota		Ophiostoma jiamusiensis	plant_pathogen	arthropod-associated	filamentous_mycelium	China	Asia	Beetle	Culture	Potential core mycobiome	Chang et al. 2019	2019	ITS1-F / ITS4; Bt2a / Bt2b; T10 / Bt2a / Bt2b; EF2F / EF2R; ITS3 / LR3; CL2F / CL2R	ITS; ß-tubulin; TEF 1-?; LSU; CAL		filamentous cultivable beetle symbionts
Ascomycota		Ophiostoma jingoulingense	plant_pathogen	arthropod-associated	filamentous_mycelium	China	Asia	Beetles, galleries	Culture	Potential core mycobiome	Wang et al. 2024	2024	ITS1-F / ITS4; ITS3 / LR3; Algr52_412-433_f1 / Algr52_1102_1084_r1; Bt1a / Bt1b205	ITS region; 60S; ß-tubulin		filamentous cultivable beetle symbionts
Ascomycota		Ophiostoma karelicum	plant_pathogen	arthropod-associated	filamentous_mycelium	Finland	northern Europe	Beetle	Culture	Potential core mycobiome	Linnakoski 2010	2010	ITS1F / ITS4	ITS regions		filamentous cultivable beetle symbionts
Ascomycota		Ophiostoma leucocarpum	plant_pathogen	arthropod-associated	filamentous_mycelium	Germany	central Europe	Beetles, galleries	Culture	Potential core mycobiome	Kirschner 1998	1998	NA	NA	morphological determination	cultivable fungal species
Ascomycota		Ophiostoma macroclavatum	plant_pathogen	arthropod-associated	filamentous_mycelium	Poland / Czech	central Europe	Beetle	Culture	Potential core mycobiome	Jankowiak et al. 2017	2017	NA	ITS; LSU; ß-tubulin; TEF 1-?		filamentous cultivable beetle symbionts
Ascomycota		Ophiostoma pseudocatenulatum	plant_pathogen	arthropod-associated	filamentous_mycelium	Czech	central Europe	Betteles, larvae, galleries	Culture	Potential core mycobiome	Veselska et al. 2023	2023	ITS1 / NL4	ITS region		cultivable fungal species
Ascomycota		Ophiostoma qinghense	plant_pathogen	arthropod-associated	filamentous_mycelium	China	Asia	Beetles, galleries	Culture	Potential core mycobiome	Wang et al. 2024	2024	ITS1-F / ITS4; ITS3 / LR3; Algr52_412-433_f1 / Algr52_1102_1084_r1; Bt1a / Bt1b205	ITS region; 60S; ß-tubulin		filamentous cultivable beetle symbionts
Ascomycota		Ophiostoma rachisporum	plant_pathogen	arthropod-associated	filamentous_mycelium	Czech	central Europe	beetles, wood, larvae	DNA	Potential core mycobiome	Chakraborty et al. 2023	2023	341F / ITS3	ITS2		all fungal sequences
Ascomycota		Ophiostoma saponiodorum	plant_pathogen	arthropod-associated	filamentous_mycelium	Czech	central Europe	gut	DNA	Potential core mycobiome	Chakraborty et al. 2020	2020	ITS3 / ITS4	ITS2		gut mycobiome
Ascomycota		Ophiostoma saponiodorum	plant_pathogen	arthropod-associated	filamentous_mycelium	Finland	northern Europe	Beetle	Culture	Potential core mycobiome	Linnakoski 2010	2010	ITS1F / ITS4	ITS regions		filamentous cultivable beetle symbionts
Ascomycota		Ophiostoma serpens	plant_pathogen	arthropod-associated	filamentous_mycelium	Czech	central Europe	Beetle	Culture	Potential core mycobiome	Kotìnkov -Sychrov 1966	1966	NA	NA	morphological determination	cultivable fungal species
Ascomycota		Ophiostoma songshui	plant_pathogen	arthropod-associated	filamentous_mycelium	China	Asia	Beetle	Culture	Potential core mycobiome	Chang et al. 2019	2019	ITS1-F / ITS4; Bt2a / Bt2b; T10 / Bt2a / Bt2b; EF2F / EF2R; ITS3 / LR3; CL2F / CL2R	ITS; ß-tubulin; TEF 1-?; LSU; CAL		filamentous cultivable beetle symbionts
Ascomycota		Ophiostoma tapionis	plant_pathogen	arthropod-associated	filamentous_mycelium	Finland	northern Europe	Beetle	Culture	Potential core mycobiome	Linnakoski 2010	2010	ITS1F / ITS4	ITS regions		filamentous cultivable beetle symbionts
Ascomycota		Ophiostoma tetropii	plant_pathogen	arthropod-associated	filamentous_mycelium	Italy	southern Europe	Beetle	DNA	Potential core mycobiome	Giordano et al. 2013	2013	ITS3 / TW13	ITS2		fungal otus (DNA) + filamentous cultivable beetle symbionts (Culture)
Ascomycota		Ophiostoma tetropii	plant_pathogen	arthropod-associated	filamentous_mycelium	Poland	central Europe	galleries	Culture	Potential core mycobiome	Jankowiak, Kacprzyk & Mlynarczyk 2009	2009	NA	NA	morphological determination	filamentous cultivable beetle symbionts
Ascomycota		Ophiostoma tetropii	plant_pathogen	arthropod-associated	filamentous_mycelium	Sweden	northern Europe	galleries	Culture	Potential core mycobiome	K„„rig 1975	1975	NA	NA	morphological determination	filamentous cultivable beetle symbionts
Ascomycota		Ophiostoma tetropii	plant_pathogen	arthropod-associated	filamentous_mycelium	Germany	central Europe	Beetles, galleries	Culture	Potential core mycobiome	Kirschner 1998	1998	NA	NA	morphological determination	cultivable fungal species
Ascomycota		Ophiostoma tetropii	plant_pathogen	arthropod-associated	filamentous_mycelium	Poland	central Europe	galleries	Culture	Potential core mycobiome	Kowalski et al. 2019	2016	ITS1 / ITS4	ITS region		cultivable fungal species
Ascomycota		Ophiostoma tetropii	plant_pathogen	arthropod-associated	filamentous_mycelium	Finland	northern Europe	Beetle	Culture	Potential core mycobiome	Linnakoski et al. 2016	2016	ITS1F / ITS4	ITS regions		cultivable fungal species
Ascomycota		Ophiostoma tetropii	plant_pathogen	arthropod-associated	filamentous_mycelium	Finland	northern Europe	mites on Beetles	Culture	Potential core mycobiome	Linnakoski et al. 2016	2016	ITS1F / ITS4	ITS regions		cultivable fungal species
Ascomycota		Ophiostoma tetropii	plant_pathogen	arthropod-associated	filamentous_mycelium	France	central Europe	Beetle	Culture	Potential core mycobiome	Salle et al. 2005	2005	NA	NA	morphological determination	filamentous cultivable beetle symbionts
Ascomycota		Ophiostoma tetropii	plant_pathogen	arthropod-associated	filamentous_mycelium	Norway	northern Europe	sapwood	Culture	Potential core mycobiome	Solheim 1986	1986	NA	NA	morphological determination	filamentous cultivable beetle symbionts
Ascomycota		Ophiostoma tetropii	plant_pathogen	arthropod-associated	filamentous_mycelium	Norway	northern Europe	sapwood	Culture	Potential core mycobiome	Solheim 1992	1992	NA	NA	morphological determination	cultivable fungal species
Ascomycota		Ophiostoma tetropii	plant_pathogen	arthropod-associated	filamentous_mycelium	Finland	northern Europe	Beetle	Culture	Potential core mycobiome	Virii & Weissenberg 1995	1995	NA	NA	morphological determination	filamentous cultivable beetle symbionts
Ascomycota		Ophiostoma tonghuaense	plant_pathogen	arthropod-associated	filamentous_mycelium	China	Asia	Beetles, galleries	Culture	Potential core mycobiome	Wang et al. 2024	2024	ITS1-F / ITS4; ITS3 / LR3; Algr52_412-433_f1 / Algr52_1102_1084_r1; Bt1a / Bt1b205	ITS region; 60S; ß-tubulin		filamentous cultivable beetle symbionts
Ascomycota		Ophiostoma typographi	plant_pathogen	arthropod-associated	filamentous_mycelium	China	Asia	Beetle	Culture	Potential core mycobiome	Chang et al. 2019	2019	ITS1-F / ITS4; Bt2a / Bt2b; T10 / Bt2a / Bt2b; EF2F / EF2R; ITS3 / LR3; CL2F / CL2R	ITS; ß-tubulin; TEF 1-?; LSU; CAL		filamentous cultivable beetle symbionts
Ascomycota		Ophiostoma wuyingense	plant_pathogen	arthropod-associated	filamentous_mycelium	China	Asia	Beetle	Culture	Potential core mycobiome	Chang et al. 2019	2019	ITS1-F / ITS4; Bt2a / Bt2b; T10 / Bt2a / Bt2b; EF2F / EF2R; ITS3 / LR3; CL2F / CL2R	ITS; ß-tubulin; TEF 1-?; LSU; CAL		filamentous cultivable beetle symbionts
Ascomycota		Ophiostoma wuyingense	plant_pathogen	arthropod-associated	filamentous_mycelium	China	Asia	Beetles, galleries	Culture	Potential core mycobiome	Wang et al. 2024	2024	ITS1-F / ITS4; ITS3 / LR3; Algr52_412-433_f1 / Algr52_1102_1084_r1; Bt1a / Bt1b205	ITS region; 60S; ß-tubulin		filamentous cultivable beetle symbionts
Ascomycota	1	Orbilia aprilis	wood_saprotroph	nematophagous	filamentous_mycelium	Germany	central Europe	pupal_chamber, plugs, eggs	DNA	passivley associated	Baños-Quintana et al. 2024	2024	ITS1F / ITS2	ITS1		all fungal sequences
Ascomycota	1	Orbilia aristata	wood_saprotroph	nematophagous	filamentous_mycelium	Germany	central Europe	pupal_chamber, plugs, eggs	DNA	passivley associated	Baños-Quintana et al. 2024	2024	ITS1F / ITS2	ITS1		all fungal sequences
Ascomycota	1	Orbilia auricolor	wood_saprotroph	nematophagous	filamentous_mycelium	Czech	central Europe	gut	DNA	passivley associated	Chakraborty et al. 2020	2020	ITS3 / ITS4	ITS2		gut mycobiome
Ascomycota	1	Orbilia cladodes	animal_parasite	nematophagous	filamentous_mycelium	Austria	central Europe	beetles, wood, larvae	DNA	passivley associated	Chakraborty et al. 2023	2023	341F / ITS3	ITS2		all fungal sequences
Ascomycota	1	Orbilia euonymi	wood_saprotroph	nematophagous	filamentous_mycelium	Germany	central Europe	pupal_chamber, plugs, eggs	DNA	passivley associated	Baños-Quintana et al. 2024	2024	ITS1F / ITS2	ITS1		all fungal sequences
Ascomycota		Paecilomyces formosa	foliar_endophyte	invertebrate_parasite	filamentous_mycelium	Austria	central Europe	beetles, wood, larvae	DNA	Potential core mycobiome	Chakraborty et al. 2023	2023	341F / ITS3	ITS2		all fungal sequences
Ascomycota	2	Paecilomyces variotii	unspecified_saprotroph	No specific Interaction	filamentous_mycelium	Austria	central Europe	beetles, wood, larvae	DNA	passivley associated	Chakraborty et al. 2023	2023	341F / ITS3	ITS2		all fungal sequences
Ascomycota	2	Paecilomyces variotii	unspecified_saprotroph	No specific Interaction	filamentous_mycelium	Czech	central Europe	beetles, wood, larvae	DNA	passivley associated	Chakraborty et al. 2023	2023	341F / ITS3	ITS2		all fungal sequences
Basidiomycota	1	Papiliotrema aurea	mycoparasite	No specific Interaction	dimorphic_yeast	Germany	central Europe	pupal_chamber, plugs, eggs	DNA	passivley associated	Baños-Quintana et al. 2024	2024	ITS1F / ITS2	ITS1		all fungal sequences
Basidiomycota		Papiliotrema laurentii	unspecified_saprotroph	animal-associated/opportunistic_human_parasite	yeast	Italy	southern Europe	Beetle	DNA	passivley associated	Giordano et al. 2013	2013	ITS3 / TW13	ITS2		fungal otus (DNA) + filamentous cultivable beetle symbionts (Culture)
Basidiomycota	1	Papiliotrema wisconsinensis	mycoparasite	No specific Interaction	dimorphic_yeast	Germany	central Europe	pupal_chamber, plugs, eggs	DNA	passivley associated	Baños-Quintana et al. 2024	2024	ITS1F / ITS2	ITS1		all fungal sequences
Ascomycota	1	Paracamarosporium fagi	wood_saprotroph	No specific Interaction	filamentous_mycelium	Germany	central Europe	pupal_chamber, plugs, eggs	DNA	passivley associated	Baños-Quintana et al. 2024	2024	ITS1F / ITS2	ITS1		all fungal sequences
Basidiomycota	1	Paralepista flaccida	litter_saprotroph	No specific Interaction	filamentous_mycelium	Germany	central Europe	pupal_chamber, plugs, eggs	DNA	passivley associated	Baños-Quintana et al. 2024	2024	ITS1F / ITS2	ITS1		all fungal sequences
Ascomycota	1	Paraphaeosphaeria parmeliae	wood_saprotroph	No specific Interaction	filamentous_mycelium	Germany	central Europe	pupal_chamber, plugs, eggs	DNA	passivley associated	Baños-Quintana et al. 2024	2024	ITS1F / ITS2	ITS1		all fungal sequences
Ascomycota	1	Parapyrenochaeta acaciae	wood_saprotroph	No specific Interaction	filamentous_mycelium	Germany	central Europe	pupal_chamber, plugs, eggs	DNA	passivley associated	Baños-Quintana et al. 2024	2024	ITS1F / ITS2	ITS1		all fungal sequences
Ascomycota	3	Penicillium angulare	unspecified_saprotroph	opportunistic_human_parasite	filamentous_mycelium	Germany	central Europe	pupal_chamber, plugs, eggs	DNA	passivley associated	Baños-Quintana et al. 2024	2024	ITS1F / ITS2	ITS1		all fungal sequences
Ascomycota	3	Penicillium angulare	unspecified_saprotroph	opportunistic_human_parasite	filamentous_mycelium	Czech	central Europe	gut	DNA	passivley associated	Chakraborty et al. 2020	2020	ITS3 / ITS4	ITS2		gut mycobiome
Ascomycota	3	Penicillium angulare	unspecified_saprotroph	opportunistic_human_parasite	filamentous_mycelium	Czech	central Europe	beetles, wood, larvae	DNA	passivley associated	Chakraborty et al. 2023	2023	341F / ITS3	ITS2		all fungal sequences
Ascomycota	3	Penicillium atrosanguineum	unspecified_saprotroph	opportunistic_human_parasite	filamentous_mycelium	Austria	central Europe	beetles, wood, larvae	DNA	passivley associated	Chakraborty et al. 2023	2023	341F / ITS3	ITS2		all fungal sequences
Ascomycota	3	Penicillium atrosanguineum	unspecified_saprotroph	opportunistic_human_parasite	filamentous_mycelium	Czech	central Europe	beetles, wood, larvae	DNA	passivley associated	Chakraborty et al. 2023	2023	341F / ITS3	ITS2		all fungal sequences
Ascomycota	3	Penicillium atrosanguineum	unspecified_saprotroph	opportunistic_human_parasite	filamentous_mycelium	Poland	central Europe	galleries	Culture	passivley associated	Kowalski et al. 2019	2016	ITS1 / ITS4	ITS region		cultivable fungal species
Ascomycota	3	Penicillium bialowiezense	unspecified_saprotroph	opportunistic_human_parasite	filamentous_mycelium	Germany	central Europe	pupal_chamber, plugs, eggs	DNA	passivley associated	Baños-Quintana et al. 2024	2024	ITS1F / ITS2	ITS1		all fungal sequences
Ascomycota	3	Penicillium bialowiezense	unspecified_saprotroph	opportunistic_human_parasite	filamentous_mycelium	Austria	central Europe	beetles, wood, larvae	DNA	passivley associated	Chakraborty et al. 2023	2023	341F / ITS3	ITS2		all fungal sequences
Ascomycota	3	Penicillium bialowiezense	unspecified_saprotroph	opportunistic_human_parasite	filamentous_mycelium	Czech	central Europe	beetles, wood, larvae	DNA	passivley associated	Chakraborty et al. 2023	2023	341F / ITS3	ITS2		all fungal sequences
Ascomycota	1	Penicillium bilaiae	unspecified_saprotroph	opportunistic_human_parasite	filamentous_mycelium	Germany	central Europe	pupal_chamber, plugs, eggs	DNA	passivley associated	Baños-Quintana et al. 2024	2024	ITS1F / ITS2	ITS1		all fungal sequences
Ascomycota	3	Penicillium brevicompactum	unspecified_saprotroph	opportunistic_human_parasite	filamentous_mycelium	Czech	central Europe	gut	DNA	passivley associated	Chakraborty et al. 2020	2020	ITS3 / ITS4	ITS2		gut mycobiome
Ascomycota	3	Penicillium brevicompactum	unspecified_saprotroph	opportunistic_human_parasite	filamentous_mycelium	Austria	central Europe	beetles, wood, larvae	DNA	passivley associated	Chakraborty et al. 2023	2023	341F / ITS3	ITS2		all fungal sequences
Ascomycota	3	Penicillium brevicompactum	unspecified_saprotroph	opportunistic_human_parasite	filamentous_mycelium	Germany	central Europe	Beetles, galleries	Culture	passivley associated	Kirschner 1998	1998	NA	NA	morphological determination	cultivable fungal species
Ascomycota	1	Penicillium catenatum	unspecified_saprotroph	opportunistic_human_parasite	filamentous_mycelium	Czech	central Europe	gut	DNA	passivley associated	Chakraborty et al. 2020	2020	ITS3 / ITS4	ITS2		gut mycobiome
Ascomycota	1	Penicillium chrysogenum	unspecified_saprotroph	opportunistic_human_parasite	filamentous_mycelium	Czech	central Europe	beetles, wood, larvae	DNA	passivley associated	Chakraborty et al. 2023	2023	341F / ITS3	ITS2		all fungal sequences
Ascomycota	1	Penicillium citreonigrum	unspecified_saprotroph	opportunistic_human_parasite	filamentous_mycelium	Germany	central Europe	Beetles, galleries	Culture	passivley associated	Kirschner 1998	1998	NA	NA	morphological determination	cultivable fungal species
Ascomycota	1	Penicillium daejeonium	unspecified_saprotroph	opportunistic_human_parasite	filamentous_mycelium	Czech	central Europe	gut	DNA	passivley associated	Chakraborty et al. 2020	2020	ITS3 / ITS4	ITS2		gut mycobiome
Ascomycota	1	Penicillium decumbens	unspecified_saprotroph	opportunistic_human_parasite	filamentous_mycelium	Germany	central Europe	pupal_chamber, plugs, eggs	DNA	passivley associated	Baños-Quintana et al. 2024	2024	ITS1F / ITS2	ITS1		all fungal sequences
Ascomycota	3	Penicillium dierckxii	unspecified_saprotroph	opportunistic_human_parasite	filamentous_mycelium	Czech	central Europe	gut	DNA	passivley associated	Chakraborty et al. 2020	2020	ITS3 / ITS4	ITS2		gut mycobiome
Ascomycota	3	Penicillium dierckxii	unspecified_saprotroph	opportunistic_human_parasite	filamentous_mycelium	Austria	central Europe	beetles, wood, larvae	DNA	passivley associated	Chakraborty et al. 2023	2023	341F / ITS3	ITS2		all fungal sequences
Ascomycota	3	Penicillium dierckxii	unspecified_saprotroph	opportunistic_human_parasite	filamentous_mycelium	Czech	central Europe	beetles, wood, larvae	DNA	passivley associated	Chakraborty et al. 2023	2023	341F / ITS3	ITS2		all fungal sequences
Ascomycota	3	Penicillium glaucoalbidum	litter_saprotroph	No specific Interaction	filamentous_mycelium	Germany	central Europe	Beetles, galleries	Culture	passivley associated	Kirschner 1998	1998	NA	NA	morphological determination	cultivable fungal species
Ascomycota	3	Penicillium glaucoalbidum	litter_saprotroph	No specific Interaction	filamentous_mycelium	Czech	central Europe	Beetle	Culture	passivley associated	Kotìnkov -Sychrov 1966	1966	NA	NA	morphological determination	cultivable fungal species
Ascomycota	3	Penicillium glaucoalbidum	litter_saprotroph	No specific Interaction	filamentous_mycelium	Sweden	northern Europe	Beetle	Culture	passivley associated	Mathiesen 1950	1950	NA	NA	morphological determination	cultivable fungal species
Ascomycota	1	Penicillium hetheringtonii	unspecified_saprotroph	opportunistic_human_parasite	filamentous_mycelium	Germany	central Europe	pupal_chamber, plugs, eggs	DNA	passivley associated	Baños-Quintana et al. 2024	2024	ITS1F / ITS2	ITS1		all fungal sequences
Ascomycota	1	Penicillium kongii	unspecified_saprotroph	opportunistic_human_parasite	filamentous_mycelium	Germany	central Europe	pupal_chamber, plugs, eggs	DNA	passivley associated	Baños-Quintana et al. 2024	2024	ITS1F / ITS2	ITS1		all fungal sequences
Ascomycota	1	Penicillium lenticrescens	unspecified_saprotroph	opportunistic_human_parasite	filamentous_mycelium	Czech	central Europe	gut	DNA	passivley associated	Chakraborty et al. 2020	2020	ITS3 / ITS4	ITS2		gut mycobiome
Ascomycota	1	Penicillium miczynskii	unspecified_saprotroph	opportunistic_human_parasite	filamentous_mycelium	Germany	central Europe	Beetles, galleries	Culture	passivley associated	Kirschner 1998	1998	NA	NA	morphological determination	cultivable fungal species
Ascomycota	1	Penicillium olsonii	unspecified_saprotroph	opportunistic_human_parasite	filamentous_mycelium	Germany	central Europe	pupal_chamber, plugs, eggs	DNA	passivley associated	Baños-Quintana et al. 2024	2024	ITS1F / ITS2	ITS1		all fungal sequences
Ascomycota	1	Penicillium paczoskii	unspecified_saprotroph	opportunistic_human_parasite	filamentous_mycelium	Germany	central Europe	pupal_chamber, plugs, eggs	DNA	passivley associated	Baños-Quintana et al. 2024	2024	ITS1F / ITS2	ITS1		all fungal sequences
Ascomycota	1	Penicillium penicillioides	unspecified_saprotroph	opportunistic_human_parasite	filamentous_mycelium	Germany	central Europe	pupal_chamber, plugs, eggs	DNA	passivley associated	Baños-Quintana et al. 2024	2024	ITS1F / ITS2	ITS1		all fungal sequences
Ascomycota	1	Penicillium roqueforti	unspecified_saprotroph	opportunistic_human_parasite	filamentous_mycelium	Czech	central Europe	gut	DNA	passivley associated	Chakraborty et al. 2020	2020	ITS3 / ITS4	ITS2		gut mycobiome
Ascomycota	1	Penicillium simplicissimum	unspecified_saprotroph	opportunistic_human_parasite	filamentous_mycelium	Germany	central Europe	Beetles, galleries	Culture	passivley associated	Kirschner 1998	1998	NA	NA	morphological determination	cultivable fungal species
Ascomycota	3	Penicillium spinulosum	unspecified_saprotroph	opportunistic_human_parasite	filamentous_mycelium	Austria	central Europe	beetles, wood, larvae	DNA	passivley associated	Chakraborty et al. 2023	2023	341F / ITS3	ITS2		all fungal sequences
Ascomycota	3	Penicillium spinulosum	unspecified_saprotroph	opportunistic_human_parasite	filamentous_mycelium	Czech	central Europe	beetles, wood, larvae	DNA	passivley associated	Chakraborty et al. 2023	2023	341F / ITS3	ITS2		all fungal sequences
Ascomycota	3	Penicillium spinulosum	unspecified_saprotroph	opportunistic_human_parasite	filamentous_mycelium	Germany	central Europe	Beetles, galleries	Culture	passivley associated	Kirschner 1998	1998	NA	NA	morphological determination	cultivable fungal species
Ascomycota	1	Penicillium sumatraense	unspecified_saprotroph	opportunistic_human_parasite	filamentous_mycelium	Czech	central Europe	beetles, wood, larvae	DNA	passivley associated	Chakraborty et al. 2023	2023	341F / ITS3	ITS2		all fungal sequences
Ascomycota	1	Penidiella ellipsoidea	plant_pathogen	No specific Interaction	filamentous_mycelium	Germany	central Europe	pupal_chamber, plugs, eggs	DNA	passivley associated	Baños-Quintana et al. 2024	2024	ITS1F / ITS2	ITS1		all fungal sequences
Basidiomycota	1	Peniophora erikssonii	wood_saprotroph	No specific Interaction	filamentous_mycelium	Germany	central Europe	pupal_chamber, plugs, eggs	DNA	passivley associated	Baños-Quintana et al. 2024	2024	ITS1F / ITS2	ITS1		all fungal sequences
Basidiomycota	1	Peniophora laeta	wood_saprotroph	No specific Interaction	filamentous_mycelium	Germany	central Europe	pupal_chamber, plugs, eggs	DNA	passivley associated	Baños-Quintana et al. 2024	2024	ITS1F / ITS2	ITS1		all fungal sequences
Ascomycota	1	Perusta inaequalis	unspecified_saprotroph	No specific Interaction	filamentous_mycelium	Germany	central Europe	pupal_chamber, plugs, eggs	DNA	passivley associated	Baños-Quintana et al. 2024	2024	ITS1F / ITS2	ITS1		all fungal sequences
Ascomycota		Peterozyma toletana	nectar/tap_saprotroph	arthropod_endosymbiont	yeast	Austria	central Europe	beetles, wood, larvae	DNA	Potential core mycobiome	Chakraborty et al. 2023	2023	341F / ITS3	ITS2		all fungal sequences
Ascomycota		Peterozyma toletana	nectar/tap_saprotroph	arthropod_endosymbiont	yeast	Czech	central Europe	beetles, wood, larvae	DNA	Potential core mycobiome	Chakraborty et al. 2023	2023	341F / ITS3	ITS2		all fungal sequences
Ascomycota		Peterozyma xylosa	nectar/tap_saprotroph	arthropod_endosymbiont	yeast	Germany	central Europe	pupal_chamber, plugs, eggs	DNA	Potential core mycobiome	Baños-Quintana et al. 2024	2024	ITS1F / ITS2	ITS1		all fungal sequences
Ascomycota	1	Petrakia irregularis	plant_pathogen	No specific Interaction	filamentous_mycelium	Germany	central Europe	pupal_chamber, plugs, eggs	DNA	passivley associated	Baños-Quintana et al. 2024	2024	ITS1F / ITS2	ITS1		all fungal sequences
Ascomycota	2	Petriella setifera	dung_saprotroph	opportunistic_animal_parasite	filamentous_mycelium	Poland	central Europe	Phloem near galleries	Culture	passivley associated	Jankowiak 2005	2005	NA	NA	morphological determination	cultivable fungal species
Ascomycota	2	Petriella setifera	dung_saprotroph	opportunistic_animal_parasite	filamentous_mycelium	Poland	central Europe	sapwood	Culture	passivley associated	Jankowiak 2005	2005	NA	NA	morphological determination	cultivable fungal species
Ascomycota	2	Petriella sordida	dung_saprotroph	opportunistic_animal_parasite	filamentous_mycelium	Poland	central Europe	galleries	Culture	passivley associated	Jankowiak 2004_2	2004	NA	NA	morphological determination	cultivable fungal species
Ascomycota	2	Petriella sordida	dung_saprotroph	opportunistic_animal_parasite	filamentous_mycelium	Poland	central Europe	Phloem near galleries	Culture	passivley associated	Jankowiak 2005	2005	NA	NA	morphological determination	cultivable fungal species
Ascomycota	1	Pezicula cinnamomea	wood_saprotroph	No specific Interaction	filamentous_mycelium	Poland	central Europe	Phloem near galleries	Culture	passivley associated	Jankowiak 2005	2005	NA	NA	morphological determination	cultivable fungal species
Ascomycota	2	Pezicula eucrita	wood_saprotroph	No specific Interaction	filamentous_mycelium	Poland	central Europe	Phloem near galleries	Culture	passivley associated	Jankowiak 2005	2005	NA	NA	morphological determination	cultivable fungal species
Ascomycota	2	Pezicula eucrita	wood_saprotroph	No specific Interaction	filamentous_mycelium	Poland	central Europe	sapwood	Culture	passivley associated	Jankowiak 2005	2005	NA	NA	morphological determination	cultivable fungal species
Ascomycota	1	Pezicula neocinnamomea	root_endophyte	No specific Interaction	filamentous_mycelium	Germany	central Europe	pupal_chamber, plugs, eggs	DNA	passivley associated	Baños-Quintana et al. 2024	2024	ITS1F / ITS2	ITS1		all fungal sequences
Ascomycota	1	Pezicula sporulosa	root_endophyte	No specific Interaction	filamentous_mycelium	Germany	central Europe	pupal_chamber, plugs, eggs	DNA	passivley associated	Baños-Quintana et al. 2024	2024	ITS1F / ITS2	ITS1		all fungal sequences
Ascomycota	1	Phacidium pseudophacidioides	plant_pathogen	No specific Interaction	filamentous_mycelium	Germany	central Europe	pupal_chamber, plugs, eggs	DNA	passivley associated	Baños-Quintana et al. 2024	2024	ITS1F / ITS2	ITS1		all fungal sequences
Ascomycota	1	Phaeoacremonium rubrigenum	plant_pathogen	No specific Interaction	filamentous_mycelium	Germany	central Europe	Beetles, galleries	Culture	passivley associated	Kirschner 1998	1998	NA	NA	morphological determination	cultivable fungal species
Ascomycota	2	Phaeoacremonium scolyti	plant_pathogen	No specific Interaction	filamentous_mycelium	Austria	central Europe	beetles, wood, larvae	DNA	passivley associated	Chakraborty et al. 2023	2023	341F / ITS3	ITS2		all fungal sequences
Ascomycota	2	Phaeoacremonium scolyti	plant_pathogen	No specific Interaction	filamentous_mycelium	Czech	central Europe	beetles, wood, larvae	DNA	passivley associated	Chakraborty et al. 2023	2023	341F / ITS3	ITS2		all fungal sequences
Ascomycota	1	Phaeosphaeria caricicola	litter_saprotroph	No specific Interaction	filamentous_mycelium	Germany	central Europe	pupal_chamber, plugs, eggs	DNA	passivley associated	Baños-Quintana et al. 2024	2024	ITS1F / ITS2	ITS1		all fungal sequences
Ascomycota	1	Phaeotheca shathenatiana	plant_pathogen	No specific Interaction	filamentous_mycelium	Germany	central Europe	pupal_chamber, plugs, eggs	DNA	passivley associated	Baños-Quintana et al. 2024	2024	ITS1F / ITS2	ITS1		all fungal sequences
Basidiomycota	2	Phallus impudicus	soil_saprotroph	No specific Interaction	filamentous_mycelium	Germany	central Europe	pupal_chamber, plugs, eggs	DNA	passivley associated	Baños-Quintana et al. 2024	2024	ITS1F / ITS2	ITS1		all fungal sequences
Basidiomycota	2	Phallus impudicus	soil_saprotroph	No specific Interaction	filamentous_mycelium	Italy	southern Europe	Beetle	DNA	passivley associated	Giordano et al. 2013	2013	ITS3 / TW13	ITS2		fungal otus (DNA) + filamentous cultivable beetle symbionts (Culture)
Basidiomycota	1	Phellinus viticola	plant_pathogen	No specific Interaction	filamentous_mycelium	Norway	northern Europe	sapwood	Culture	passivley associated	Solheim 1992	1992	NA	NA	morphological determination	cultivable fungal species
Ascomycota	1	Phialocephala trigonospora	soil_saprotroph	No specific Interaction	filamentous_mycelium	Germany	central Europe	Beetles, galleries	Culture	passivley associated	Kirschner 1998	1998	NA	NA	morphological determination	cultivable fungal species
Ascomycota		Phialophora verrucosa	litter_saprotroph	animal_parasite	dimorphic_yeast	Germany	central Europe	Beetles, galleries	Culture	passivley associated	Kirschner 1998	1998	NA	NA	morphological determination	cultivable fungal species
Basidiomycota	1	Phlebia centrifuga	wood_saprotroph	No specific Interaction	filamentous_mycelium	China	Asia	Beetle	DNA	passivley associated	Liu et al. 2025	2025	metagenome	metagenome Shout gun		all fungal sequences
Basidiomycota	4	Phlebiopsis gigantea	wood_saprotroph	No specific Interaction	filamentous_mycelium	Germany	central Europe	pupal_chamber, plugs, eggs	DNA	passivley associated	Baños-Quintana et al. 2024	2024	ITS1F / ITS2	ITS1		all fungal sequences
Basidiomycota	4	Phlebiopsis gigantea	wood_saprotroph	No specific Interaction	filamentous_mycelium	Sweden	northern Europe	Beetle	Culture	passivley associated	Persson et al. 2009	2009	ITS1F / ITS4	ITS regions		cultivable fungal species
Basidiomycota	4	Phlebiopsis gigantea	wood_saprotroph	No specific Interaction	filamentous_mycelium	Sweden	northern Europe	Beetle	Culture	passivley associated	Persson et al. 2009	2009	ITS1F / ITS4	ITS regions		cultivable fungal species
Basidiomycota	4	Phlebiopsis gigantea	wood_saprotroph	No specific Interaction	filamentous_mycelium	Norway	northern Europe	sapwood	Culture	passivley associated	Solheim 1992	1992	NA	NA	morphological determination	cultivable fungal species
Chytridiomycota	1	Phlyctochytrium planicorne	algal_parasite	nematophagous	zoosporic-rhizomycelial_(chytrid-like)	Italy	southern Europe	Beetle	DNA	passivley associated	Giordano et al. 2013	2013	ITS3 / TW13	ITS2		fungal otus (DNA) + filamentous cultivable beetle symbionts (Culture)
Basidiomycota	1	Pholiota squarrosa	wood_saprotroph	No specific Interaction	filamentous_mycelium	Germany	central Europe	pupal_chamber, plugs, eggs	DNA	passivley associated	Baños-Quintana et al. 2024	2024	ITS1F / ITS2	ITS1		all fungal sequences
Ascomycota	2	Phoma herbarum	plant_pathogen	No specific Interaction	filamentous_mycelium	Italy	southern Europe	Beetle	DNA	passivley associated	Giordano et al. 2013	2013	ITS3 / TW13	ITS2		fungal otus (DNA) + filamentous cultivable beetle symbionts (Culture)
Ascomycota	2	Phoma herbarum	plant_pathogen	No specific Interaction	filamentous_mycelium	Poland	central Europe	galleries	Culture	passivley associated	Kowalski et al. 2019	2016	ITS1 / ITS4	ITS region		cultivable fungal species
Ascomycota	1	Phoma laundoniae	plant_pathogen	No specific Interaction	filamentous_mycelium	Italy	southern Europe	Beetle	Culture	passivley associated	Giordano et al. 2013	2013	ITS3 / TW13	ITS2		fungal otus (DNA) + filamentous cultivable beetle symbionts (Culture)
Ascomycota	1	Phomatospora biseriata	wood_saprotroph	No specific Interaction	filamentous_mycelium	Germany	central Europe	pupal_chamber, plugs, eggs	DNA	passivley associated	Baños-Quintana et al. 2024	2024	ITS1F / ITS2	ITS1		all fungal sequences
Ascomycota	1	Phylliscum demangeonii	lichenized	No specific Interaction	thallus_photosynthetic	Germany	central Europe	pupal_chamber, plugs, eggs	DNA	passivley associated	Baños-Quintana et al. 2024	2024	ITS1F / ITS2	ITS1		all fungal sequences
Ascomycota	1	Physcia dubia	lichenized	No specific Interaction	thallus_photosynthetic	Germany	central Europe	pupal_chamber, plugs, eggs	DNA	passivley associated	Baños-Quintana et al. 2024	2024	ITS1F / ITS2	ITS1		all fungal sequences
Ascomycota		Pichia mandshurica	nectar/tap_saprotroph	animal_parasite/opportunistic_human_parasite	yeast	Austria	central Europe	beetles, wood, larvae	DNA	passivley associated	Chakraborty et al. 2023	2023	341F / ITS3	ITS2		all fungal sequences
Ascomycota		Pichia mandshurica	nectar/tap_saprotroph	animal_parasite/opportunistic_human_parasite	yeast	Czech	central Europe	beetles, wood, larvae	DNA	passivley associated	Chakraborty et al. 2023	2023	341F / ITS3	ITS2		all fungal sequences
Zoopagomycota	1	Piptocephalis cylindrospora	mycoparasite	No specific Interaction	filamentous_mycelium	China	Asia	Beetle	DNA	passivley associated	Liu et al. 2025	2025	metagenome	metagenome Shout gun		all fungal sequences
Basidiomycota	1	Piskurozyma capsuligena	soil_saprotroph	No specific Interaction	yeast	Germany	central Europe	pupal_chamber, plugs, eggs	DNA	passivley associated	Baños-Quintana et al. 2024	2024	ITS1F / ITS2	ITS1		all fungal sequences
Ascomycota	1	Platystomum crataegi	wood_saprotroph	No specific Interaction	filamentous_mycelium	Germany	central Europe	pupal_chamber, plugs, eggs	DNA	passivley associated	Baños-Quintana et al. 2024	2024	ITS1F / ITS2	ITS1		all fungal sequences
Ascomycota	1	Plectosphaerella cucumerina	plant_pathogen	nematophagous	filamentous_mycelium	Czech	central Europe	beetles, wood, larvae	DNA	passivley associated	Chakraborty et al. 2023	2023	341F / ITS3	ITS2		all fungal sequences
Mortierellomycota	2	Podila humilis	soil_saprotroph	opportunistic_human_parasite	filamentous_mycelium	Finland	northern Europe	Beetle	Culture	passivley associated	Linnakoski et al. 2016	2016	ITS1F / ITS4	ITS regions		cultivable fungal species
Mortierellomycota	2	Podila humilis	soil_saprotroph	opportunistic_human_parasite	filamentous_mycelium	Finland	northern Europe	mites on Beetles	Culture	passivley associated	Linnakoski et al. 2016	2016	ITS1F / ITS4	ITS regions		cultivable fungal species
Ascomycota	1	Polyscytalum neofecundissimum	plant_pathogen	No specific Interaction	filamentous_mycelium	Germany	central Europe	pupal_chamber, plugs, eggs	DNA	passivley associated	Baños-Quintana et al. 2024	2024	ITS1F / ITS2	ITS1		all fungal sequences
Basidiomycota	1	Postia sericeomollis	wood_saprotroph	No specific Interaction	filamentous_mycelium	Germany	central Europe	pupal_chamber, plugs, eggs	DNA	passivley associated	Baños-Quintana et al. 2024	2024	ITS1F / ITS2	ITS1		all fungal sequences
Ascomycota	1	Praetumpfia obducens	wood_saprotroph	No specific Interaction	filamentous_mycelium	Germany	central Europe	pupal_chamber, plugs, eggs	DNA	passivley associated	Baños-Quintana et al. 2024	2024	ITS1F / ITS2	ITS1		all fungal sequences
Ascomycota	1	Preussia persica	dung_saprotroph	No specific Interaction	filamentous_mycelium	Germany	central Europe	pupal_chamber, plugs, eggs	DNA	passivley associated	Baños-Quintana et al. 2024	2024	ITS1F / ITS2	ITS1		all fungal sequences
Ascomycota	1	Proliferodiscus earoleucus	wood_saprotroph	No specific Interaction	filamentous_mycelium	Germany	central Europe	pupal_chamber, plugs, eggs	DNA	passivley associated	Baños-Quintana et al. 2024	2024	ITS1F / ITS2	ITS1		all fungal sequences
Ascomycota	1	Pseudocercospora fijiensis	plant_pathogen	No specific Interaction	filamentous_mycelium	China	Asia	Beetle	DNA	passivley associated	Liu et al. 2025	2025	metagenome	metagenome Shout gun		all fungal sequences
Ascomycota	1	Pseudocosmospora rogersonii	mycoparasite	No specific Interaction	filamentous_mycelium	Germany	central Europe	pupal_chamber, plugs, eggs	DNA	passivley associated	Baños-Quintana et al. 2024	2024	ITS1F / ITS2	ITS1		all fungal sequences
Ascomycota	3	Pseudocosmospora vilior	mycoparasite	No specific Interaction	filamentous_mycelium	Germany	central Europe	pupal_chamber, plugs, eggs	DNA	passivley associated	Baños-Quintana et al. 2024	2024	ITS1F / ITS2	ITS1		all fungal sequences
Ascomycota	3	Pseudocosmospora vilior	mycoparasite	No specific Interaction	filamentous_mycelium	Finland	northern Europe	Beetle	Culture	passivley associated	Linnakoski et al. 2016	2016	ITS1F / ITS4	ITS regions		cultivable fungal species
Ascomycota	3	Pseudocosmospora vilior	mycoparasite	No specific Interaction	filamentous_mycelium	Finland	northern Europe	mites on Beetles	Culture	passivley associated	Linnakoski et al. 2016	2016	ITS1F / ITS4	ITS regions		cultivable fungal species
Ascomycota	1	Pseudofabraea citricarpa	plant_pathogen	No specific Interaction	filamentous_mycelium	Germany	central Europe	pupal_chamber, plugs, eggs	DNA	passivley associated	Baños-Quintana et al. 2024	2024	ITS1F / ITS2	ITS1		all fungal sequences
Ascomycota	1	Pseudoophiobolus italicus	litter_saprotroph	No specific Interaction	filamentous_mycelium	Germany	central Europe	pupal_chamber, plugs, eggs	DNA	passivley associated	Baños-Quintana et al. 2024	2024	ITS1F / ITS2	ITS1		all fungal sequences
Ascomycota	1	Pseudopithomyces rosae	plant_pathogen	No specific Interaction	filamentous_mycelium	Germany	central Europe	pupal_chamber, plugs, eggs	DNA	passivley associated	Baños-Quintana et al. 2024	2024	ITS1F / ITS2	ITS1		all fungal sequences
Ascomycota	1	Pyrenopeziza petiolaris	plant_pathogen	No specific Interaction	filamentous_mycelium	Germany	central Europe	pupal_chamber, plugs, eggs	DNA	passivley associated	Baños-Quintana et al. 2024	2024	ITS1F / ITS2	ITS1		all fungal sequences
Ascomycota	1	Pyrenopeziza revincta	plant_pathogen	No specific Interaction	filamentous_mycelium	Germany	central Europe	pupal_chamber, plugs, eggs	DNA	passivley associated	Baños-Quintana et al. 2024	2024	ITS1F / ITS2	ITS1		all fungal sequences
Ascomycota	1	Pyrenophora poae	plant_pathogen	No specific Interaction	filamentous_mycelium	Poland	central Europe	galleries	Culture	passivley associated	Jankowiak 2004_2	2004	NA	NA	morphological determination	cultivable fungal species
Basidiomycota	1	Radulomyces molaris	wood_saprotroph	No specific Interaction	filamentous_mycelium	Germany	central Europe	pupal_chamber, plugs, eggs	DNA	passivley associated	Baños-Quintana et al. 2024	2024	ITS1F / ITS2	ITS1		all fungal sequences
Ascomycota	1	Ramularia collo-cygni	plant_pathogen	No specific Interaction	filamentous_mycelium	Germany	central Europe	pupal_chamber, plugs, eggs	DNA	passivley associated	Baños-Quintana et al. 2024	2024	ITS1F / ITS2	ITS1		all fungal sequences
Ascomycota	1	Ramularia eucalypti	plant_pathogen	No specific Interaction	filamentous_mycelium	Germany	central Europe	pupal_chamber, plugs, eggs	DNA	passivley associated	Baños-Quintana et al. 2024	2024	ITS1F / ITS2	ITS1		all fungal sequences
Ascomycota	1	Ramularia plurivora	plant_pathogen	No specific Interaction	filamentous_mycelium	Germany	central Europe	pupal_chamber, plugs, eggs	DNA	passivley associated	Baños-Quintana et al. 2024	2024	ITS1F / ITS2	ITS1		all fungal sequences
Ascomycota	1	Ramularia unterseheri	plant_pathogen	No specific Interaction	filamentous_mycelium	Germany	central Europe	pupal_chamber, plugs, eggs	DNA	passivley associated	Baños-Quintana et al. 2024	2024	ITS1F / ITS2	ITS1		all fungal sequences
Ascomycota	2	Rasamsonia composticola	soil_saprotroph	opportunistic_human_parasite	filamentous_mycelium	Austria	central Europe	beetles, wood, larvae	DNA	passivley associated	Chakraborty et al. 2023	2023	341F / ITS3	ITS2		all fungal sequences
Ascomycota	2	Rasamsonia composticola	soil_saprotroph	opportunistic_human_parasite	filamentous_mycelium	Czech	central Europe	beetles, wood, larvae	DNA	passivley associated	Chakraborty et al. 2023	2023	341F / ITS3	ITS2		all fungal sequences
Ascomycota	1	Rasamsonia emersonii	unspecified_saprotroph	opportunistic_human_parasite	filamentous_mycelium	Italy	southern Europe	Beetle	Culture	passivley associated	Giordano et al. 2013	2013	ITS3 / TW13	ITS2		fungal otus (DNA) + filamentous cultivable beetle symbionts (Culture)
Basidiomycota	2	Resinicium bicolor	wood_saprotroph	No specific Interaction	filamentous_mycelium	Germany	central Europe	pupal_chamber, plugs, eggs	DNA	passivley associated	Baños-Quintana et al. 2024	2024	ITS1F / ITS2	ITS1		all fungal sequences
Basidiomycota	2	Resinicium bicolor	wood_saprotroph	No specific Interaction	filamentous_mycelium	Czech	central Europe	gut	DNA	passivley associated	Chakraborty et al. 2020	2020	ITS3 / ITS4	ITS2		gut mycobiome
Ascomycota		Rhexographium fimbriasporum	plant_pathogen	arthropod-associated	filamentous_mycelium	Germany	central Europe	pupal_chamber, plugs, eggs	DNA	core mycobiome	Baños-Quintana et al. 2024	2024	ITS1F / ITS2	ITS1		all fungal sequences
Ascomycota		Rhexographium fimbriasporum	plant_pathogen	arthropod-associated	filamentous_mycelium	Austria	central Europe	beetles, wood, larvae	DNA	core mycobiome	Chakraborty et al. 2023	2023	341F / ITS3	ITS2		all fungal sequences
Ascomycota		Rhexographium fimbriasporum	plant_pathogen	arthropod-associated	filamentous_mycelium	Czech	central Europe	beetles, wood, larvae	DNA	core mycobiome	Chakraborty et al. 2023	2023	341F / ITS3	ITS2		all fungal sequences
Ascomycota		Rhexographium fimbriasporum	plant_pathogen	arthropod-associated	filamentous_mycelium	China	Asia	Beetle	Culture	core mycobiome	Chang et al. 2019	2019	ITS1-F / ITS4; Bt2a / Bt2b; T10 / Bt2a / Bt2b; EF2F / EF2R; ITS3 / LR3; CL2F / CL2R	ITS; ß-tubulin; TEF 1-?; LSU; CAL		filamentous cultivable beetle symbionts
Ascomycota		Rhexographium fimbriasporum	plant_pathogen	arthropod-associated	filamentous_mycelium	Austria	central Europe	Beetle	Culture	core mycobiome	Jacobs, Kirisits & Wingfield 2003	2003	NS1, NS2, NS3, NS4,	18S & ITS		filamentous cultivable beetle symbionts
Ascomycota		Rhexographium fimbriasporum	plant_pathogen	arthropod-associated	filamentous_mycelium	France	central Europe	Beetle	Culture	core mycobiome	Jacobs, Kirisits & Wingfield 2003	2003	NS1, NS2, NS3, NS4,	18S & ITS		filamentous cultivable beetle symbionts
Ascomycota		Rhexographium fimbriasporum	plant_pathogen	arthropod-associated	filamentous_mycelium	Poland	central Europe	Beetle	Culture	core mycobiome	Jankowiak & Hilszczanski 2005	2005	NA	NA	morphological determination	filamentous cultivable beetle symbionts
Ascomycota		Rhexographium fimbriasporum	plant_pathogen	arthropod-associated	filamentous_mycelium	Poland	central Europe	galleries	Culture	core mycobiome	Jankowiak 2004_2	2004	NA	NA	morphological determination	cultivable fungal species
Ascomycota		Rhexographium fimbriasporum	plant_pathogen	arthropod-associated	filamentous_mycelium	Poland	central Europe	Beetle	Culture	core mycobiome	Jankowiak 2004_2	2004	NA	NA	morphological determination	cultivable fungal species
Ascomycota		Rhexographium fimbriasporum	plant_pathogen	arthropod-associated	filamentous_mycelium	Poland	central Europe	Phloem near galleries	Culture	core mycobiome	Jankowiak 2005	2005	NA	NA	morphological determination	cultivable fungal species
Ascomycota		Rhexographium fimbriasporum	plant_pathogen	arthropod-associated	filamentous_mycelium	Poland	central Europe	sapwood	Culture	core mycobiome	Jankowiak 2005	2005	NA	NA	morphological determination	cultivable fungal species
Ascomycota		Rhexographium fimbriasporum	plant_pathogen	arthropod-associated	filamentous_mycelium	Poland	central Europe	Beetle	Culture	core mycobiome	Jankowiak, Kacprzyk & Mlynarczyk 2009	2009	NA	NA	morphological determination	filamentous cultivable beetle symbionts
Ascomycota		Rhexographium fimbriasporum	plant_pathogen	arthropod-associated	filamentous_mycelium	Poland	central Europe	galleries	Culture	core mycobiome	Jankowiak, Kacprzyk & Mlynarczyk 2009	2009	NA	NA	morphological determination	filamentous cultivable beetle symbionts
Ascomycota		Rhexographium fimbriasporum	plant_pathogen	arthropod-associated	filamentous_mycelium	Poland	central Europe	galleries	Culture	core mycobiome	Kirisitis 2010	2010	NA	NA	morphological determination	filamentous cultivable beetle symbionts
Ascomycota		Rhexographium fimbriasporum	plant_pathogen	arthropod-associated	filamentous_mycelium	Poland	central Europe	galleries	Culture	core mycobiome	Kowalski et al. 2019	2016	ITS1 / ITS4	ITS region		cultivable fungal species
Ascomycota		Rhexographium fimbriasporum	plant_pathogen	arthropod-associated	filamentous_mycelium	Finland	northern Europe	Beetle	Culture	core mycobiome	Linnakoski et al. 2016	2016	ITS1F / ITS4	ITS regions		cultivable fungal species
Ascomycota		Rhexographium fimbriasporum	plant_pathogen	arthropod-associated	filamentous_mycelium	Finland	northern Europe	mites on Beetles	Culture	core mycobiome	Linnakoski et al. 2016	2016	ITS1F / ITS4	ITS regions		cultivable fungal species
Ascomycota		Rhexographium fimbriasporum	plant_pathogen	arthropod-associated	filamentous_mycelium	Finland	northern Europe	mites on Beetles	Culture	core mycobiome	Linnakoski et al. 2021	2021	ITS1-F / ITS4; T10 / Bt2a / Bt2b	ITS; ß-tubulin		cultivable beetle symbionts
Ascomycota		Rhexographium fimbriasporum	plant_pathogen	arthropod-associated	filamentous_mycelium	Czech	central Europe	Beetle	Culture	core mycobiome	Novotny & Jankovsky 2005	2005	NA	NA	morphological determination	filamentous cultivable beetle symbionts
Ascomycota		Rhexographium fimbriasporum	plant_pathogen	arthropod-associated	filamentous_mycelium	China	Asia	Beetles, galleries	Culture	core mycobiome	Wang et al. 2024	2024	ITS1-F / ITS4; ITS3 / LR3; Algr52_412-433_f1 / Algr52_1102_1084_r1; Bt1a / Bt1b205	ITS region; 60S; ß-tubulin		filamentous cultivable beetle symbionts
Ascomycota		Rhinocladiella atrovirens	soil_saprotroph	animal_parasite/opportunistic_human_parasite	dimorphic_yeast	Poland	central Europe	galleries	Culture	passivley associated	Jankowiak 2004_2	2004	NA	NA	morphological determination	cultivable fungal species
Ascomycota		Rhinocladiella atrovirens	soil_saprotroph	animal_parasite/opportunistic_human_parasite	dimorphic_yeast	Poland	central Europe	sapwood	Culture	passivley associated	Jankowiak 2005	2005	NA	NA	morphological determination	cultivable fungal species
Ascomycota		Rhinocladiella atrovirens	soil_saprotroph	animal_parasite/opportunistic_human_parasite	dimorphic_yeast	Germany	central Europe	Beetles, galleries	Culture	passivley associated	Kirschner 1998	1998	NA	NA	morphological determination	cultivable fungal species
Ascomycota		Rhinocladiella atrovirens	soil_saprotroph	animal_parasite/opportunistic_human_parasite	dimorphic_yeast	Germany/Switzerland/northern Italy	central Europe	Beetle	Culture	passivley associated	Kirschner 2001	2001	NA	NA	morphological determination	cultivable fungal species
Chytridiomycota	2	Rhizoclosmatium globosum	litter_saprotroph	No specific Interaction	zoosporic-rhizomycelial_(chytrid-like)	China	Asia	Beetle	DNA	passivley associated	Liu et al. 2025	2025	metagenome	metagenome Shout gun		all fungal sequences
Chytridiomycota	2	Rhizoclosmatium globosum	litter_saprotroph	No specific Interaction	zoosporic-rhizomycelial_(chytrid-like)	China	Asia	Beetle	DNA	passivley associated	Liu et al. 2025	2025	metagenome	metagenome Shout gun		all fungal sequences
Ascomycota	1	Rhizosphaera kalkhoffii	plant_pathogen	No specific Interaction	filamentous_mycelium	Italy	southern Europe	Beetle	DNA	passivley associated	Giordano et al. 2013	2013	ITS3 / TW13	ITS2		fungal otus (DNA) + filamentous cultivable beetle symbionts (Culture)
Ascomycota	1	Rhizosphaera macrospora	plant_pathogen	No specific Interaction	filamentous_mycelium	Germany	central Europe	pupal_chamber, plugs, eggs	DNA	passivley associated	Baños-Quintana et al. 2024	2024	ITS1F / ITS2	ITS1		all fungal sequences
Basidiomycota	1	Rhodosporidiobolus colostri	unspecified_saprotroph	No specific Interaction	yeast	Germany	central Europe	pupal_chamber, plugs, eggs	DNA	passivley associated	Baños-Quintana et al. 2024	2024	ITS1F / ITS2	ITS1		all fungal sequences
Basidiomycota	1	Rhodosporidiobolus odoratus	unspecified_saprotroph	No specific Interaction	yeast	Germany	central Europe	pupal_chamber, plugs, eggs	DNA	passivley associated	Baños-Quintana et al. 2024	2024	ITS1F / ITS2	ITS1		all fungal sequences
Basidiomycota	1	Rhodotorula babjevae	unspecified_saprotroph	opportunistic_human_parasite	yeast	Germany	central Europe	pupal_chamber, plugs, eggs	DNA	passivley associated	Baños-Quintana et al. 2024	2024	ITS1F / ITS2	ITS1		all fungal sequences
Basidiomycota	1	Rhodotorula diobovata	unspecified_saprotroph	opportunistic_human_parasite	yeast	Germany	central Europe	pupal_chamber, plugs, eggs	DNA	passivley associated	Baños-Quintana et al. 2024	2024	ITS1F / ITS2	ITS1		all fungal sequences
Basidiomycota	2	Rhodotorula mucilaginosa	unspecified_saprotroph	opportunistic_human_parasite	yeast	Germany	central Europe	pupal_chamber, plugs, eggs	DNA	passivley associated	Baños-Quintana et al. 2024	2024	ITS1F / ITS2	ITS1		all fungal sequences
Basidiomycota	2	Rhodotorula mucilaginosa	unspecified_saprotroph	opportunistic_human_parasite	yeast	Italy	southern Europe	Beetle	DNA	passivley associated	Giordano et al. 2013	2013	ITS3 / TW13	ITS2		fungal otus (DNA) + filamentous cultivable beetle symbionts (Culture)
Basidiomycota	1	Rhodotorula taiwanensis	unspecified_saprotroph	opportunistic_human_parasite	yeast	China	Asia	Beetle	DNA	passivley associated	Liu et al. 2025	2025	metagenome	metagenome Shout gun		all fungal sequences
Ascomycota	1	Rhodoveronaea varioseptata	unspecified_saprotroph	No specific Interaction	filamentous_mycelium	Germany	central Europe	pupal_chamber, plugs, eggs	DNA	passivley associated	Baños-Quintana et al. 2024	2024	ITS1F / ITS2	ITS1		all fungal sequences
Ascomycota	1	Rhytisma acerinum	plant_pathogen	No specific Interaction	filamentous_mycelium	Germany	central Europe	pupal_chamber, plugs, eggs	DNA	passivley associated	Baños-Quintana et al. 2024	2024	ITS1F / ITS2	ITS1		all fungal sequences
Cryptomycota	1	Rozella allomycis	mycoparasite	No specific Interaction	zoosporic-plasmodium_(aphelid)	China	Asia	Beetle	DNA	passivley associated	Liu et al. 2025	2025	metagenome	metagenome Shout gun		all fungal sequences
Basidiomycota	1	Russula ochroleuca	ectomycorrhizal	No specific Interaction	filamentous_mycelium	Czech	central Europe	gut	DNA	passivley associated	Chakraborty et al. 2020	2020	ITS3 / ITS4	ITS2		gut mycobiome
Basidiomycota	1	Russula pectinatoides	ectomycorrhizal	No specific Interaction	filamentous_mycelium	Germany	central Europe	pupal_chamber, plugs, eggs	DNA	passivley associated	Baños-Quintana et al. 2024	2024	ITS1F / ITS2	ITS1		all fungal sequences
Basidiomycota	1	Russula queletii	ectomycorrhizal	No specific Interaction	filamentous_mycelium	Germany	central Europe	pupal_chamber, plugs, eggs	DNA	passivley associated	Baños-Quintana et al. 2024	2024	ITS1F / ITS2	ITS1		all fungal sequences
Ascomycota	1	Rutstroemia bulgarioides	litter_saprotroph	No specific Interaction	filamentous_mycelium	Poland	central Europe	galleries	Culture	passivley associated	Kowalski et al. 2019	2016	ITS1 / ITS4	ITS region		cultivable fungal species
Ascomycota		Saccharomyces cerevisiae	nectar/tap_saprotroph	arthropod-associated	yeast	Germany	central Europe	pupal_chamber, plugs, eggs	DNA	Potential core mycobiome	Baños-Quintana et al. 2024	2024	ITS1F / ITS2	ITS1		all fungal sequences
Ascomycota		Saccharomyces cerevisiae	nectar/tap_saprotroph	arthropod-associated	yeast	Austria	central Europe	beetles, wood, larvae	DNA	Potential core mycobiome	Chakraborty et al. 2023	2023	341F / ITS3	ITS2		all fungal sequences
Ascomycota		Saccharomyces cerevisiae	nectar/tap_saprotroph	arthropod-associated	yeast	Czech	central Europe	beetles, wood, larvae	DNA	Potential core mycobiome	Chakraborty et al. 2023	2023	341F / ITS3	ITS2		all fungal sequences
Ascomycota		Saccharomycopsis fibuligera	nectar/tap_saprotroph	arthropod-associated	yeast	Austria	central Europe	beetles, wood, larvae	DNA	Potential core mycobiome	Chakraborty et al. 2023	2023	341F / ITS3	ITS2		all fungal sequences
Ascomycota		Saccharomycopsis fibuligera	nectar/tap_saprotroph	arthropod-associated	yeast	Czech	central Europe	beetles, wood, larvae	DNA	Potential core mycobiome	Chakraborty et al. 2023	2023	341F / ITS3	ITS2		all fungal sequences
Ascomycota		Saccharomycopsis lassenensis	nectar/tap_saprotroph	arthropod-associated	yeast	Germany	central Europe	pupal_chamber, plugs, eggs	DNA	Potential core mycobiome	Baños-Quintana et al. 2024	2024	ITS1F / ITS2	ITS1		all fungal sequences
Ascomycota		Saccharomycopsis lassenensis	nectar/tap_saprotroph	arthropod-associated	yeast	Austria	central Europe	beetles, wood, larvae	DNA	Potential core mycobiome	Chakraborty et al. 2023	2023	341F / ITS3	ITS2		all fungal sequences
Ascomycota		Saccharomycopsis lassenensis	nectar/tap_saprotroph	arthropod-associated	yeast	Czech	central Europe	beetles, wood, larvae	DNA	Potential core mycobiome	Chakraborty et al. 2023	2023	341F / ITS3	ITS2		all fungal sequences
Ascomycota		Saccharomycopsis lassenensis	nectar/tap_saprotroph	arthropod-associated	yeast	Czech	central Europe	Betteles, larvae, galleries	DNA	Potential core mycobiome	Veselska et al. 2023	2023	ITS3_KYO2_NGS / ITS4_KYO3_NGS	ITS2		cultivable fungal species
Ascomycota		Saccharomycopsis selenospora	nectar/tap_saprotroph	arthropod-associated	yeast	Austria	central Europe	beetles, wood, larvae	DNA	Potential core mycobiome	Chakraborty et al. 2023	2023	341F / ITS3	ITS2		all fungal sequences
Ascomycota		Saccharomycopsis selenospora	nectar/tap_saprotroph	arthropod-associated	yeast	Czech	central Europe	beetles, wood, larvae	DNA	Potential core mycobiome	Chakraborty et al. 2023	2023	341F / ITS3	ITS2		all fungal sequences
Ascomycota	1	Saitoella complicata	soil_saprotroph	No specific Interaction	yeast	China	Asia	Beetle	DNA	passivley associated	Liu et al. 2025	2025	metagenome	metagenome Shout gun		all fungal sequences
Basidiomycota		Saitozyma podzolica	unspecified_saprotroph	animal-associated/opportunistic_human_parasite	yeast	Czech	central Europe	gut	DNA	passivley associated	Chakraborty et al. 2020	2020	ITS3 / ITS4	ITS2		gut mycobiome
Basidiomycota	1	Sakaguchia lamellibrachiae	unspecified_saprotroph	No specific Interaction	dimorphic_yeast	Germany	central Europe	pupal_chamber, plugs, eggs	DNA	passivley associated	Baños-Quintana et al. 2024	2024	ITS1F / ITS2	ITS1		all fungal sequences
Ascomycota	2	Sarea resinae	unspecified_saprotroph	No specific Interaction	filamentous_mycelium	Germany	central Europe	pupal_chamber, plugs, eggs	DNA	passivley associated	Baños-Quintana et al. 2024	2024	ITS1F / ITS2	ITS1		all fungal sequences
Ascomycota	2	Sarea resinae	unspecified_saprotroph	No specific Interaction	filamentous_mycelium	Czech	central Europe	beetles, wood, larvae	DNA	passivley associated	Chakraborty et al. 2023	2023	341F / ITS3	ITS2		all fungal sequences
Ascomycota	1	Sarocladium kiliense	unspecified_saprotroph	No specific Interaction	filamentous_mycelium	Italy	southern Europe	Beetle	Culture	passivley associated	Giordano et al. 2013	2013	ITS3 / TW13	ITS2		fungal otus (DNA) + filamentous cultivable beetle symbionts (Culture)
Ascomycota	1	Sarocladium strictum	plant_pathogen	No specific Interaction	filamentous_mycelium	Czech	central Europe	gut	DNA	passivley associated	Chakraborty et al. 2020	2020	ITS3 / ITS4	ITS2		gut mycobiome
Basidiomycota	1	Schizophyllum commune	wood_saprotroph	opportunistic_human_parasite	filamentous_mycelium	Finland	northern Europe	Beetle	Culture	passivley associated	Linnakoski et al. 2016	2016	ITS1F / ITS4	ITS regions		cultivable fungal species
Ascomycota		Schizosaccharomyces pombe	nectar/tap_saprotroph	arthropod-associated	yeast	Austria	central Europe	beetles, wood, larvae	DNA	Potential core mycobiome	Chakraborty et al. 2023	2023	341F / ITS3	ITS2		all fungal sequences
Ascomycota	3	Scoliciosporum umbrinum	lichenized	No specific Interaction	thallus_photosynthetic	Germany	central Europe	pupal_chamber, plugs, eggs	DNA	passivley associated	Baños-Quintana et al. 2024	2024	ITS1F / ITS2	ITS1		all fungal sequences
Ascomycota	3	Scoliciosporum umbrinum	lichenized	No specific Interaction	thallus_photosynthetic	Austria	central Europe	beetles, wood, larvae	DNA	passivley associated	Chakraborty et al. 2023	2023	341F / ITS3	ITS2		all fungal sequences
Ascomycota	3	Scoliciosporum umbrinum	lichenized	No specific Interaction	thallus_photosynthetic	Czech	central Europe	beetles, wood, larvae	DNA	passivley associated	Chakraborty et al. 2023	2023	341F / ITS3	ITS2		all fungal sequences
Basidiomycota	1	Scopuloides hydnoides	wood_saprotroph	No specific Interaction	filamentous_mycelium	Germany	central Europe	pupal_chamber, plugs, eggs	DNA	passivley associated	Baños-Quintana et al. 2024	2024	ITS1F / ITS2	ITS1		all fungal sequences
Basidiomycota	1	Sebacina incrustans	ectomycorrhizal	No specific Interaction	filamentous_mycelium	Germany	central Europe	pupal_chamber, plugs, eggs	DNA	passivley associated	Baños-Quintana et al. 2024	2024	ITS1F / ITS2	ITS1		all fungal sequences
Basidiomycota		Septobasidium carestianum	animal_parasite	arthropod_parasite	dimorphic_yeast	Germany	central Europe	pupal_chamber, plugs, eggs	DNA	Potential core mycobiome	Baños-Quintana et al. 2024	2024	ITS1F / ITS2	ITS1		all fungal sequences
Ascomycota	1	Septonema fasciculare	wood_saprotroph	No specific Interaction	filamentous_mycelium	Germany	central Europe	pupal_chamber, plugs, eggs	DNA	passivley associated	Baños-Quintana et al. 2024	2024	ITS1F / ITS2	ITS1		all fungal sequences
Ascomycota	1	Septoriella agrostina	litter_saprotroph	No specific Interaction	filamentous_mycelium	Germany	central Europe	pupal_chamber, plugs, eggs	DNA	passivley associated	Baños-Quintana et al. 2024	2024	ITS1F / ITS2	ITS1		all fungal sequences
Ascomycota	1	Septoriella artemisiae	litter_saprotroph	No specific Interaction	filamentous_mycelium	Germany	central Europe	pupal_chamber, plugs, eggs	DNA	passivley associated	Baños-Quintana et al. 2024	2024	ITS1F / ITS2	ITS1		all fungal sequences
Ascomycota	1	Septoriella vagans	litter_saprotroph	No specific Interaction	filamentous_mycelium	Finland	northern Europe	Beetle	Culture	passivley associated	Linnakoski et al. 2016	2016	ITS1F / ITS4	ITS regions		cultivable fungal species
Basidiomycota	1	Serendipita vermifera	root_endophyte	No specific Interaction	filamentous_mycelium	China	Asia	Beetle	DNA	passivley associated	Liu et al. 2025	2025	metagenome	metagenome Shout gun		all fungal sequences
Basidiomycota	1	Serpula himantioides	wood_saprotroph	No specific Interaction	filamentous_mycelium	Germany	central Europe	pupal_chamber, plugs, eggs	DNA	passivley associated	Baños-Quintana et al. 2024	2024	ITS1F / ITS2	ITS1		all fungal sequences
Ascomycota		Simplicillium aogashimaense	animal_parasite	invertebrate_parasite	filamentous_mycelium	Austria	central Europe	beetles, wood, larvae	DNA	Potential core mycobiome	Chakraborty et al. 2023	2023	341F / ITS3	ITS2		all fungal sequences
Basidiomycota	2	Sistotrema brinkmannii	litter_saprotroph	No specific Interaction	filamentous_mycelium	Germany	central Europe	pupal_chamber, plugs, eggs	DNA	passivley associated	Baños-Quintana et al. 2024	2024	ITS1F / ITS2	ITS1		all fungal sequences
Basidiomycota	2	Sistotrema brinkmannii	litter_saprotroph	No specific Interaction	filamentous_mycelium	Germany	central Europe	Beetles, galleries	Culture	passivley associated	Kirschner 1998	1998	NA	NA	morphological determination	cultivable fungal species
Basidiomycota	1	Sistotrema oblongisporum	litter_saprotroph	No specific Interaction	filamentous_mycelium	Germany	central Europe	pupal_chamber, plugs, eggs	DNA	passivley associated	Baños-Quintana et al. 2024	2024	ITS1F / ITS2	ITS1		all fungal sequences
Basidiomycota	1	Sistotremastrum suecicum	wood_saprotroph	No specific Interaction	filamentous_mycelium	Germany	central Europe	pupal_chamber, plugs, eggs	DNA	passivley associated	Baños-Quintana et al. 2024	2024	ITS1F / ITS2	ITS1		all fungal sequences
Basidiomycota	1	Slooffia pilatii	unspecified_saprotroph	No specific Interaction	yeast	Germany	central Europe	pupal_chamber, plugs, eggs	DNA	passivley associated	Baños-Quintana et al. 2024	2024	ITS1F / ITS2	ITS1		all fungal sequences
Basidiomycota	1	Slooffia tsugae	unspecified_saprotroph	No specific Interaction	yeast	Germany	central Europe	pupal_chamber, plugs, eggs	DNA	passivley associated	Baños-Quintana et al. 2024	2024	ITS1F / ITS2	ITS1		all fungal sequences
Zoopagomycota		Smittium culicis	animal_endosymbiont	animal_endosymbiont	filamentous_mycelium	China	Asia	Beetle	DNA	passivley associated	Liu et al. 2025	2025	metagenome	metagenome Shout gun		all fungal sequences
Ascomycota		Solaloca norvegica	plant_pathogen	arthropod-associated	filamentous_mycelium	Norway	northern Europe	galleries	Culture	Potential core mycobiome	Reid et al. 2010	2010	SSUZ / LSU4; SSJ and SST	ITS regions; nSSU		filamentous cultivable beetle symbionts
Ascomycota	2	Sordaria fimicola	dung_saprotroph	No specific Interaction	filamentous_mycelium	Poland	central Europe	galleries	Culture	passivley associated	Jankowiak 2004_2	2004	NA	NA	morphological determination	cultivable fungal species
Ascomycota	2	Sordaria fimicola	dung_saprotroph	No specific Interaction	filamentous_mycelium	Poland	central Europe	Phloem near galleries	Culture	passivley associated	Jankowiak 2005	2005	NA	NA	morphological determination	cultivable fungal species
Ascomycota	1	Sphaeropsis sapinea	plant_pathogen	No specific Interaction	filamentous_mycelium	Poland	central Europe	galleries	Culture	passivley associated	Kowalski et al. 2019	2016	ITS1 / ITS4	ITS region		cultivable fungal species
Chytridiomycota	2	Spizellomyces punctatus	pollen_saprotroph	No specific Interaction	zoosporic-rhizomycelial_(chytrid-like)	China	Asia	Beetle	DNA	passivley associated	Liu et al. 2025	2025	metagenome	metagenome Shout gun		all fungal sequences
Chytridiomycota	2	Spizellomyces punctatus	pollen_saprotroph	No specific Interaction	zoosporic-rhizomycelial_(chytrid-like)	China	Asia	Beetle	DNA	passivley associated	Liu et al. 2025	2025	metagenome	metagenome Shout gun		all fungal sequences
Ascomycota	1	Sporidesmium melaleucae	lichen_parasite	No specific Interaction	filamentous_mycelium	Germany	central Europe	pupal_chamber, plugs, eggs	DNA	passivley associated	Baños-Quintana et al. 2024	2024	ITS1F / ITS2	ITS1		all fungal sequences
Basidiomycota	1	Sporidiobolus salmonicolor	mycoparasite	No specific Interaction	yeast	Germany	central Europe	pupal_chamber, plugs, eggs	DNA	passivley associated	Baños-Quintana et al. 2024	2024	ITS1F / ITS2	ITS1		all fungal sequences
Basidiomycota	1	Sporobolomyces coprosmae	mycoparasite	No specific Interaction	yeast	Italy	southern Europe	Beetle	DNA	passivley associated	Giordano et al. 2013	2013	ITS3 / TW13	ITS2		fungal otus (DNA) + filamentous cultivable beetle symbionts (Culture)
Basidiomycota	1	Sporobolomyces patagonicus	mycoparasite	No specific Interaction	yeast	Germany	central Europe	pupal_chamber, plugs, eggs	DNA	passivley associated	Baños-Quintana et al. 2024	2024	ITS1F / ITS3	ITS1		all fungal sequences
Basidiomycota	1	Sporobolomyces roseus	mycoparasite	No specific Interaction	yeast	Germany	central Europe	pupal_chamber, plugs, eggs	DNA	passivley associated	Baños-Quintana et al. 2024	2024	ITS1F / ITS2	ITS1		all fungal sequences
Ascomycota	1	Sporocadus rosigena	plant_pathogen	No specific Interaction	filamentous_mycelium	Germany	central Europe	pupal_chamber, plugs, eggs	DNA	passivley associated	Baños-Quintana et al. 2024	2024	ITS1F / ITS2	ITS1		all fungal sequences
Ascomycota	1	Sporormiella intermedia	litter_saprotroph	No specific Interaction	filamentous_mycelium	Germany	central Europe	pupal_chamber, plugs, eggs	DNA	passivley associated	Baños-Quintana et al. 2024	2024	ITS1F / ITS2	ITS1		all fungal sequences
Ascomycota		Sporothrix rossii	plant_pathogen	arthropod associated/opportunistic_human_parasite	filamentous_mycelium	Austria	central Europe	beetles, wood, larvae	DNA	Potential core mycobiome	Chakraborty et al. 2023	2023	341F / ITS3	ITS2		all fungal sequences
Ascomycota		Sporothrix stenoceras	plant_pathogen	arthropod-associated	filamentous_mycelium	Germany	central Europe	Beetles, galleries	Culture	Potential core mycobiome	Kirschner 1998	1998	NA	NA	morphological determination	cultivable fungal species
Ascomycota	2	Stachybotrys chartarum	wood_saprotroph	No specific Interaction	filamentous_mycelium	Germany	central Europe	pupal_chamber, plugs, eggs	DNA	passivley associated	Baños-Quintana et al. 2024	2024	ITS1F / ITS2	ITS1		all fungal sequences
Ascomycota	2	Stachybotrys chartarum	wood_saprotroph	No specific Interaction	filamentous_mycelium	Poland	central Europe	galleries	Culture	passivley associated	Jankowiak 2004_2	2004	NA	NA	morphological determination	cultivable fungal species
Ascomycota	1	Stemphylium solani	plant_pathogen	No specific Interaction	filamentous_mycelium	Germany	central Europe	pupal_chamber, plugs, eggs	DNA	passivley associated	Baños-Quintana et al. 2024	2024	ITS1F / ITS2	ITS1		all fungal sequences
Basidiomycota	2	Stereum sanguinolentum	wood_saprotroph	No specific Interaction	filamentous_mycelium	Germany	central Europe	pupal_chamber, plugs, eggs	DNA	passivley associated	Baños-Quintana et al. 2024	2024	ITS1F / ITS2	ITS1		all fungal sequences
Basidiomycota	2	Stereum sanguinolentum	wood_saprotroph	No specific Interaction	filamentous_mycelium	Sweden	northern Europe	Beetle	Culture	passivley associated	Persson et al. 2009	2009	ITS1F / ITS4	ITS regions		cultivable fungal species
Ascomycota	1	Straminella conizaeoides	lichenized	No specific Interaction	thallus_photosynthetic	Czech	central Europe	beetles, wood, larvae	DNA	passivley associated	Chakraborty et al. 2023	2023	341F / ITS3	ITS2		all fungal sequences
Basidiomycota	1	Suillus bovinus	ectomycorrhizal	No specific Interaction	filamentous_mycelium	Germany	central Europe	pupal_chamber, plugs, eggs	DNA	passivley associated	Baños-Quintana et al. 2024	2024	ITS1F / ITS2	ITS1		all fungal sequences
Ascomycota	1	Sydowia polyspora	plant_pathogen	No specific Interaction	filamentous_mycelium	Poland	central Europe	galleries	Culture	passivley associated	Kowalski et al. 2019	2016	ITS1 / ITS4	ITS region		cultivable fungal species
Basidiomycota	1	Symmetrospora coprosmae	epiphyte	No specific Interaction	yeast	Germany	central Europe	pupal_chamber, plugs, eggs	DNA	passivley associated	Baños-Quintana et al. 2024	2024	ITS1F / ITS2	ITS1		all fungal sequences
Ascomycota	1	Talaromyces infraolivaceus	unspecified_saprotroph	opportunistic_human_parasite	filamentous_mycelium	Austria	central Europe	beetles, wood, larvae	DNA	passivley associated	Chakraborty et al. 2023	2023	341F / ITS3	ITS2		all fungal sequences
Ascomycota	1	Talaromyces minioluteus	unspecified_saprotroph	opportunistic_human_parasite	filamentous_mycelium	Germany	central Europe	pupal_chamber, plugs, eggs	DNA	passivley associated	Baños-Quintana et al. 2024	2024	ITS1F / ITS2	ITS1		all fungal sequences
Ascomycota	4	Talaromyces rugulosus	unspecified_saprotroph	opportunistic_human_parasite	filamentous_mycelium	Germany	central Europe	pupal_chamber, plugs, eggs	DNA	passivley associated	Baños-Quintana et al. 2024	2024	ITS1F / ITS2	ITS1		all fungal sequences
Ascomycota	4	Talaromyces rugulosus	unspecified_saprotroph	opportunistic_human_parasite	filamentous_mycelium	Czech	central Europe	gut	DNA	passivley associated	Chakraborty et al. 2020	2020	ITS3 / ITS4	ITS2		gut mycobiome
Ascomycota	4	Talaromyces rugulosus	unspecified_saprotroph	opportunistic_human_parasite	filamentous_mycelium	Austria	central Europe	beetles, wood, larvae	DNA	passivley associated	Chakraborty et al. 2023	2023	341F / ITS3	ITS2		all fungal sequences
Ascomycota	4	Talaromyces rugulosus	unspecified_saprotroph	opportunistic_human_parasite	filamentous_mycelium	Czech	central Europe	beetles, wood, larvae	DNA	passivley associated	Chakraborty et al. 2023	2023	341F / ITS3	ITS2		all fungal sequences
Ascomycota	1	Talaromyces trachyspermus	unspecified_saprotroph	opportunistic_human_parasite	filamentous_mycelium	Italy	southern Europe	Beetle	Culture	passivley associated	Giordano et al. 2013	2013	ITS3 / TW13	ITS2		fungal otus (DNA) + filamentous cultivable beetle symbionts (Culture)
Ascomycota	1	Talaromyces variabilis	unspecified_saprotroph	opportunistic_human_parasite	filamentous_mycelium	Czech	central Europe	gut	DNA	passivley associated	Chakraborty et al. 2020	2020	ITS3 / ITS4	ITS2		gut mycobiome
Ascomycota	3	Talaromyces wortmannii	unspecified_saprotroph	opportunistic_human_parasite	filamentous_mycelium	Germany	central Europe	pupal_chamber, plugs, eggs	DNA	passivley associated	Baños-Quintana et al. 2024	2024	ITS1F / ITS2	ITS1		all fungal sequences
Ascomycota	3	Talaromyces wortmannii	unspecified_saprotroph	opportunistic_human_parasite	filamentous_mycelium	Austria	central Europe	beetles, wood, larvae	DNA	passivley associated	Chakraborty et al. 2023	2023	341F / ITS3	ITS2		all fungal sequences
Ascomycota	3	Talaromyces wortmannii	unspecified_saprotroph	opportunistic_human_parasite	filamentous_mycelium	Czech	central Europe	beetles, wood, larvae	DNA	passivley associated	Chakraborty et al. 2023	2023	341F / ITS3	ITS2		all fungal sequences
Ascomycota	1	Taphrina carpini	plant_pathogen	No specific Interaction	dimorphic_yeast	Germany	central Europe	pupal_chamber, plugs, eggs	DNA	passivley associated	Baños-Quintana et al. 2024	2024	ITS1F / ITS2	ITS1		all fungal sequences
Ascomycota	1	Taphrina tormentillae	plant_pathogen	No specific Interaction	dimorphic_yeast	Germany	central Europe	pupal_chamber, plugs, eggs	DNA	passivley associated	Baños-Quintana et al. 2024	2024	ITS1F / ITS2	ITS1		all fungal sequences
Ascomycota	1	Taphrina vestergrenii	plant_pathogen	No specific Interaction	dimorphic_yeast	Germany	central Europe	pupal_chamber, plugs, eggs	DNA	passivley associated	Baños-Quintana et al. 2024	2024	ITS1F / ITS2	ITS1		all fungal sequences
Ascomycota	1	Teichospora pusilla	litter_saprotroph	No specific Interaction	filamentous_mycelium	Germany	central Europe	pupal_chamber, plugs, eggs	DNA	passivley associated	Baños-Quintana et al. 2024	2024	ITS1F / ITS2	ITS1		all fungal sequences
Ascomycota	1	Teichospora trabicola	litter_saprotroph	No specific Interaction	filamentous_mycelium	Germany	central Europe	pupal_chamber, plugs, eggs	DNA	passivley associated	Baños-Quintana et al. 2024	2024	ITS1F / ITS2	ITS1		all fungal sequences
Basidiomycota		Teunia cuniculi	unspecified_saprotroph	animal-associated/opportunistic_human_parasite	yeast	Germany	central Europe	pupal_chamber, plugs, eggs	DNA	passivley associated	Baños-Quintana et al. 2024	2024	ITS1F / ITS2	ITS1		all fungal sequences
Ascomycota	1	Thelebolus globosus	dung_saprotroph	No specific Interaction	filamentous_mycelium	Austria	central Europe	beetles, wood, larvae	DNA	passivley associated	Chakraborty et al. 2023	2023	341F / ITS3	ITS2		all fungal sequences
Basidiomycota	1	Thelephora terrestris	ectomycorrhizal	No specific Interaction	filamentous_mycelium	Germany	central Europe	pupal_chamber, plugs, eggs	DNA	passivley associated	Baños-Quintana et al. 2024	2024	ITS1F / ITS2	ITS1		all fungal sequences
Ascomycota	2	Thermoascus aurantiacus	soil_saprotroph	No specific Interaction	filamentous_mycelium	Austria	central Europe	beetles, wood, larvae	DNA	passivley associated	Chakraborty et al. 2023	2023	341F / ITS3	ITS2		all fungal sequences
Ascomycota	2	Thermoascus aurantiacus	soil_saprotroph	No specific Interaction	filamentous_mycelium	Czech	central Europe	beetles, wood, larvae	DNA	passivley associated	Chakraborty et al. 2023	2023	341F / ITS3	ITS2		all fungal sequences
Ascomycota	2	Thermoascus crustaceus	soil_saprotroph	No specific Interaction	filamentous_mycelium	Austria	central Europe	beetles, wood, larvae	DNA	passivley associated	Chakraborty et al. 2023	2023	341F / ITS3	ITS2		all fungal sequences
Ascomycota	2	Thermoascus crustaceus	soil_saprotroph	No specific Interaction	filamentous_mycelium	Czech	central Europe	beetles, wood, larvae	DNA	passivley associated	Chakraborty et al. 2023	2023	341F / ITS3	ITS2		all fungal sequences
Ascomycota	2	Thermomyces lanuginosus	soil_saprotroph	No specific Interaction	filamentous_mycelium	Austria	central Europe	beetles, wood, larvae	DNA	passivley associated	Chakraborty et al. 2023	2023	341F / ITS3	ITS2		all fungal sequences
Ascomycota	2	Thermomyces lanuginosus	soil_saprotroph	No specific Interaction	filamentous_mycelium	Czech	central Europe	beetles, wood, larvae	DNA	passivley associated	Chakraborty et al. 2023	2023	341F / ITS3	ITS2		all fungal sequences
Ascomycota	1	Therrya abieticola	plant_pathogen	No specific Interaction	filamentous_mycelium	Germany	central Europe	pupal_chamber, plugs, eggs	DNA	passivley associated	Baños-Quintana et al. 2024	2024	ITS1F / ITS2	ITS1		all fungal sequences
Chytridiomycota	1	Thoreauomyces humboldtii	pollen_saprotroph	No specific Interaction	zoosporic-rhizomycelial_(chytrid-like)	Germany	central Europe	pupal_chamber, plugs, eggs	DNA	passivley associated	Baños-Quintana et al. 2024	2024	ITS1F / ITS2	ITS1		all fungal sequences
Ascomycota	1	Thyronectria cucurbitula	wood_saprotroph	No specific Interaction	filamentous_mycelium	Germany	central Europe	pupal_chamber, plugs, eggs	DNA	passivley associated	Baños-Quintana et al. 2024	2024	ITS1F / ITS2	ITS1		all fungal sequences
Ascomycota	1	Thyrostroma ulmicola	plant_pathogen	No specific Interaction	filamentous_mycelium	Germany	central Europe	pupal_chamber, plugs, eggs	DNA	passivley associated	Baños-Quintana et al. 2024	2024	ITS1F / ITS2	ITS1		all fungal sequences
Ascomycota		Tolypocladium pustulatum	animal_parasite	animal_parasite	filamentous_mycelium	Germany	central Europe	pupal_chamber, plugs, eggs	DNA	Potential core mycobiome	Baños-Quintana et al. 2024	2024	ITS1F / ITS2	ITS1		all fungal sequences
Ascomycota		Tolypocladium pustulatum	animal_parasite	animal_parasite	filamentous_mycelium	Sweden	northern Europe	Beetle	Culture	Potential core mycobiome	Persson et al. 2009	2009	ITS1F / ITS4	ITS regions		cultivable fungal species
Ascomycota		Tolypocladium pustulatum	animal_parasite	animal_parasite	filamentous_mycelium	Sweden	northern Europe	Beetle	Culture	Potential core mycobiome	Persson et al. 2009	2009	ITS1F / ITS4	ITS regions		cultivable fungal species
Ascomycota	1	Tothia spartii	wood_saprotroph	No specific Interaction	filamentous_mycelium	Germany	central Europe	pupal_chamber, plugs, eggs	DNA	passivley associated	Baños-Quintana et al. 2024	2024	ITS1F / ITS2	ITS1		all fungal sequences
Basidiomycota	1	Trametes hirsuta	wood_saprotroph	No specific Interaction	filamentous_mycelium	Germany	central Europe	pupal_chamber, plugs, eggs	DNA	passivley associated	Baños-Quintana et al. 2024	2024	ITS1F / ITS2	ITS1		all fungal sequences
Basidiomycota	1	Trametes trogii	wood_saprotroph	No specific Interaction	filamentous_mycelium	Germany	central Europe	pupal_chamber, plugs, eggs	DNA	passivley associated	Baños-Quintana et al. 2024	2024	ITS1F / ITS2	ITS1		all fungal sequences
Basidiomycota	1	Trametes versicolor	wood_saprotroph	No specific Interaction	filamentous_mycelium	Germany	central Europe	pupal_chamber, plugs, eggs	DNA	passivley associated	Baños-Quintana et al. 2024	2024	ITS1F / ITS2	ITS1		all fungal sequences
Basidiomycota	1	Tremella anaptychiae	mycoparasite	No specific Interaction	dimorphic_yeast	Germany	central Europe	pupal_chamber, plugs, eggs	DNA	passivley associated	Baños-Quintana et al. 2024	2024	ITS1F / ITS2	ITS1		all fungal sequences
Basidiomycota	1	Tremella diploschistina	mycoparasite	No specific Interaction	dimorphic_yeast	Germany	central Europe	pupal_chamber, plugs, eggs	DNA	passivley associated	Baños-Quintana et al. 2024	2024	ITS1F / ITS2	ITS1		all fungal sequences
Basidiomycota	1	Tremella endosporogena	mycoparasite	No specific Interaction	dimorphic_yeast	Germany	central Europe	pupal_chamber, plugs, eggs	DNA	passivley associated	Baños-Quintana et al. 2024	2024	ITS1F / ITS2	ITS1		all fungal sequences
Basidiomycota	1	Tremella globispora	mycoparasite	No specific Interaction	dimorphic_yeast	Germany	central Europe	pupal_chamber, plugs, eggs	DNA	passivley associated	Baños-Quintana et al. 2024	2024	ITS1F / ITS2	ITS1		all fungal sequences
Basidiomycota	2	Trichaptum abietinum	wood_saprotroph	No specific Interaction	filamentous_mycelium	Sweden	northern Europe	Beetle	Culture	passivley associated	Persson et al. 2009	2009	ITS1F / ITS4	ITS regions		cultivable fungal species
Basidiomycota	2	Trichaptum abietinum	wood_saprotroph	No specific Interaction	filamentous_mycelium	Sweden	northern Europe	Beetle	Culture	passivley associated	Persson et al. 2009	2009	ITS1F / ITS4	ITS regions		cultivable fungal species
Ascomycota	1	Trichoderma aggressivum	mycoparasite	No specific Interaction	filamentous_mycelium	Germany	central Europe	pupal_chamber, plugs, eggs	DNA	passivley associated	Baños-Quintana et al. 2024	2024	ITS1F / ITS2	ITS1		all fungal sequences
Ascomycota	1	Trichoderma atroviride	mycoparasite	No specific Interaction	filamentous_mycelium	Germany	central Europe	Beetles, galleries	Culture	passivley associated	Kirschner 1998	1998	NA	NA	morphological determination	cultivable fungal species
Ascomycota	3	Trichoderma citrinoviride	mycoparasite	No specific Interaction	filamentous_mycelium	Germany	central Europe	Beetles, galleries	Culture	passivley associated	Kirschner 1998	1998	NA	NA	morphological determination	cultivable fungal species
Ascomycota	3	Trichoderma citrinoviride	mycoparasite	No specific Interaction	filamentous_mycelium	Sweden	northern Europe	Beetle	Culture	passivley associated	Persson et al. 2009	2009	ITS1F / ITS4	ITS regions		cultivable fungal species
Ascomycota	3	Trichoderma citrinoviride	mycoparasite	No specific Interaction	filamentous_mycelium	Sweden	northern Europe	Beetle	Culture	passivley associated	Persson et al. 2009	2009	ITS1F / ITS4	ITS regions		cultivable fungal species
Ascomycota	2	Trichoderma deliquescens	mycoparasite	No specific Interaction	filamentous_mycelium	Germany	central Europe	Beetles, galleries	Culture	passivley associated	Kirschner 1998	1998	NA	NA	morphological determination	cultivable fungal species
Ascomycota	2	Trichoderma deliquescens	mycoparasite	No specific Interaction	filamentous_mycelium	Germany/Switzerland/northern Italy	central Europe	Beetle	Culture	passivley associated	Kirschner 2001	2001	NA	NA	morphological determination	cultivable fungal species
Ascomycota	2	Trichoderma harzianum	mycoparasite	No specific Interaction	filamentous_mycelium	Austria	central Europe	beetles, wood, larvae	DNA	passivley associated	Chakraborty et al. 2023	2023	341F / ITS3	ITS2		all fungal sequences
Ascomycota	2	Trichoderma harzianum	mycoparasite	No specific Interaction	filamentous_mycelium	Czech	central Europe	beetles, wood, larvae	DNA	passivley associated	Chakraborty et al. 2023	2023	341F / ITS3	ITS2		all fungal sequences
Ascomycota	1	Trichoderma lixii	mycoparasite	No specific Interaction	filamentous_mycelium	Germany	central Europe	pupal_chamber, plugs, eggs	DNA	passivley associated	Baños-Quintana et al. 2024	2024	ITS1F / ITS2	ITS1		all fungal sequences
Ascomycota	1	Trichoderma pleuroticola	mycoparasite	No specific Interaction	filamentous_mycelium	Czech	central Europe	Betteles, larvae, galleries	Culture	passivley associated	Veselska et al. 2023	2023	ITS1 / NL4	ITS region		cultivable fungal species
Ascomycota	4	Trichoderma polysporum	mycoparasite	No specific Interaction	filamentous_mycelium	Germany	central Europe	Beetles, galleries	Culture	passivley associated	Kirschner 1998	1998	NA	NA	morphological determination	cultivable fungal species
Ascomycota	4	Trichoderma polysporum	mycoparasite	No specific Interaction	filamentous_mycelium	Finland	northern Europe	Beetle	Culture	passivley associated	Linnakoski et al. 2016	2016	ITS1F / ITS4	ITS regions		cultivable fungal species
Ascomycota	4	Trichoderma polysporum	mycoparasite	No specific Interaction	filamentous_mycelium	Sweden	northern Europe	Beetle	Culture	passivley associated	Persson et al. 2009	2009	ITS1F / ITS4	ITS regions		cultivable fungal species
Ascomycota	4	Trichoderma polysporum	mycoparasite	No specific Interaction	filamentous_mycelium	Sweden	northern Europe	Beetle	Culture	passivley associated	Persson et al. 2009	2009	ITS1F / ITS4	ITS regions		cultivable fungal species
Ascomycota	1	Trichoderma scalesiae	mycoparasite	No specific Interaction	filamentous_mycelium	Germany	central Europe	pupal_chamber, plugs, eggs	DNA	passivley associated	Baños-Quintana et al. 2024	2024	ITS1F / ITS2	ITS1		all fungal sequences
Ascomycota	1	Trichoderma stellatum	mycoparasite	No specific Interaction	filamentous_mycelium	Germany	central Europe	pupal_chamber, plugs, eggs	DNA	passivley associated	Baños-Quintana et al. 2024	2024	ITS1F / ITS2	ITS1		all fungal sequences
Ascomycota	8	Trichoderma viride	mycoparasite	No specific Interaction	filamentous_mycelium	Austria	central Europe	beetles, wood, larvae	DNA	passivley associated	Chakraborty et al. 2023	2023	341F / ITS3	ITS2		all fungal sequences
Ascomycota	8	Trichoderma viride	mycoparasite	No specific Interaction	filamentous_mycelium	Czech	central Europe	beetles, wood, larvae	DNA	passivley associated	Chakraborty et al. 2023	2023	341F / ITS3	ITS2		all fungal sequences
Ascomycota	8	Trichoderma viride	mycoparasite	No specific Interaction	filamentous_mycelium	Germany	central Europe	Beetles, galleries	Culture	passivley associated	Kirschner 1998	1998	NA	NA	morphological determination	cultivable fungal species
Ascomycota	8	Trichoderma viride	mycoparasite	No specific Interaction	filamentous_mycelium	Czech	central Europe	Beetle	Culture	passivley associated	Kotìnkov -Sychrov 1966	1966	NA	NA	morphological determination	cultivable fungal species
Ascomycota	8	Trichoderma viride	mycoparasite	No specific Interaction	filamentous_mycelium	Sweden	northern Europe	Beetle	Culture	passivley associated	Mathiesen 1950	1950	NA	NA	morphological determination	cultivable fungal species
Ascomycota	8	Trichoderma viride	mycoparasite	No specific Interaction	filamentous_mycelium	Sweden	northern Europe	Beetle	Culture	passivley associated	Persson et al. 2009	2009	ITS1F / ITS4	ITS regions		cultivable fungal species
Ascomycota	8	Trichoderma viride	mycoparasite	No specific Interaction	filamentous_mycelium	Sweden	northern Europe	Beetle	Culture	passivley associated	Persson et al. 2009	2009	ITS1F / ITS4	ITS regions		cultivable fungal species
Ascomycota	8	Trichoderma viride	mycoparasite	No specific Interaction	filamentous_mycelium	Norway	northern Europe	sapwood	Culture	passivley associated	Solheim 1992	1992	NA	NA	morphological determination	cultivable fungal species
Ascomycota	1	Trichomerium eucalypti	foliar_endophyte	No specific Interaction	filamentous_mycelium	Germany	central Europe	pupal_chamber, plugs, eggs	DNA	passivley associated	Baños-Quintana et al. 2024	2024	ITS1F / ITS2	ITS1		all fungal sequences
Ascomycota	1	Trichothecium roseum	plant_pathogen	No specific Interaction	filamentous_mycelium	Czech	central Europe	Beetle	Culture	passivley associated	Kotìnkov -Sychrov 1966	1966	NA	NA	morphological determination	cultivable fungal species
Basidiomycota		Trigonosporomyces hylophilus	unspecified_saprotroph	arthropod-associated	yeast	Germany	central Europe	pupal_chamber, plugs, eggs	DNA	Potential core mycobiome	Baños-Quintana et al. 2024	2024	ITS1F / ITS2	ITS1		all fungal sequences
Basidiomycota		Trigonosporomyces hylophilus	unspecified_saprotroph	arthropod-associated	yeast	Czech	central Europe	gut	DNA	Potential core mycobiome	Chakraborty et al. 2020	2020	ITS3 / ITS4	ITS2		gut mycobiome
Ascomycota	1	Tristratiperidium microsporum	litter_saprotroph	No specific Interaction	filamentous_mycelium	Germany	central Europe	pupal_chamber, plugs, eggs	DNA	passivley associated	Baños-Quintana et al. 2024	2024	ITS1F / ITS2	ITS1		all fungal sequences
Basidiomycota	1	Tubaria conspersa	litter_saprotroph	No specific Interaction	filamentous_mycelium	Germany	central Europe	pupal_chamber, plugs, eggs	DNA	passivley associated	Baños-Quintana et al. 2024	2024	ITS1F / ITS2	ITS1		all fungal sequences
Mucoromycota	5	Umbelopsis isabellina	soil_saprotroph	opportunistic_human_parasite	filamentous_mycelium	Poland	central Europe	galleries	Culture	passivley associated	Jankowiak 2004_2	2004	NA	NA	morphological determination	cultivable fungal species
Mucoromycota	5	Umbelopsis isabellina	soil_saprotroph	opportunistic_human_parasite	filamentous_mycelium	Germany	central Europe	Beetles, galleries	Culture	passivley associated	Kirschner 1998	1998	NA	NA	morphological determination	cultivable fungal species
Mucoromycota	5	Umbelopsis isabellina	soil_saprotroph	opportunistic_human_parasite	filamentous_mycelium	Finland	northern Europe	mites on Beetles	Culture	passivley associated	Linnakoski et al. 2016	2016	ITS1F / ITS4	ITS regions		cultivable fungal species
Mucoromycota	5	Umbelopsis isabellina	soil_saprotroph	opportunistic_human_parasite	filamentous_mycelium	Finland	northern Europe	mites on Beetles	Culture	passivley associated	Linnakoski et al. 2016	2016	ITS1F / ITS4	ITS regions		cultivable fungal species
Mucoromycota	5	Umbelopsis isabellina	soil_saprotroph	opportunistic_human_parasite	filamentous_mycelium	Sweden	northern Europe	Beetle	Culture	passivley associated	Persson et al. 2009	2009	ITS1F / ITS4	ITS regions		cultivable fungal species
Mucoromycota	1	Umbelopsis ovata	soil_saprotroph	No specific Interaction	filamentous_mycelium	Germany	central Europe	pupal_chamber, plugs, eggs	DNA	passivley associated	Baños-Quintana et al. 2024	2024	ITS1F / ITS2	ITS1		all fungal sequences
Ascomycota	1	Vermiconia calcicola	unspecified_saprotroph	No specific Interaction	filamentous_mycelium	Germany	central Europe	pupal_chamber, plugs, eggs	DNA	passivley associated	Baños-Quintana et al. 2024	2024	ITS1F / ITS2	ITS1		all fungal sequences
Ascomycota	1	Veronaea compacta	plant_pathogen	opportunistic_animal_parasite	dimorphic_yeast	Germany	central Europe	pupal_chamber, plugs, eggs	DNA	passivley associated	Baños-Quintana et al. 2024	2024	ITS1F / ITS2	ITS1		all fungal sequences
Ascomycota	1	Vexillomyces verruculosus	NA	No specific Interaction	filamentous_mycelium	Germany	central Europe	pupal_chamber, plugs, eggs	DNA	passivley associated	Baños-Quintana et al. 2024	2024	ITS1F / ITS2	ITS1		all fungal sequences
Basidiomycota	1	Vishniacozyma carnescens	soil_saprotroph	No specific Interaction	yeast	Germany	central Europe	pupal_chamber, plugs, eggs	DNA	passivley associated	Baños-Quintana et al. 2024	2024	ITS1F / ITS2	ITS1		all fungal sequences
Basidiomycota	1	Vishniacozyma foliicola	soil_saprotroph	No specific Interaction	yeast	Germany	central Europe	pupal_chamber, plugs, eggs	DNA	passivley associated	Baños-Quintana et al. 2024	2024	ITS1F / ITS2	ITS1		all fungal sequences
Basidiomycota	1	Vishniacozyma globispora	soil_saprotroph	No specific Interaction	yeast	Germany	central Europe	pupal_chamber, plugs, eggs	DNA	passivley associated	Baños-Quintana et al. 2024	2024	ITS1F / ITS2	ITS1		all fungal sequences
Basidiomycota	1	Vishniacozyma tephrensis	soil_saprotroph	No specific Interaction	yeast	Germany	central Europe	pupal_chamber, plugs, eggs	DNA	passivley associated	Baños-Quintana et al. 2024	2024	ITS1F / ITS2	ITS1		all fungal sequences
Basidiomycota		Vishniacozyma victoriae	soil_saprotroph	animal-associated/opportunistic_human_parasite	yeast	Germany	central Europe	pupal_chamber, plugs, eggs	DNA	passivley associated	Baños-Quintana et al. 2024	2024	ITS1F / ITS2	ITS1		all fungal sequences
Basidiomycota		Vishniacozyma victoriae	soil_saprotroph	animal-associated/opportunistic_human_parasite	yeast	Czech	central Europe	gut	DNA	passivley associated	Chakraborty et al. 2020	2020	ITS3 / ITS4	ITS2		gut mycobiome
Basidiomycota		Vishniacozyma victoriae	soil_saprotroph	animal-associated/opportunistic_human_parasite	yeast	Italy	southern Europe	Beetle	DNA	passivley associated	Giordano et al. 2013	2013	ITS3 / TW13	ITS2		fungal otus (DNA) + filamentous cultivable beetle symbionts (Culture)
Microsporidia		Vittaforma corneae	animal_parasite	animal_parasite	unicellular-aflagellate_(non-yeast)	China	Asia	Beetle	DNA	passivley associated	Liu et al. 2025	2025	metagenome	metagenome Shout gun		all fungal sequences
Ascomycota	1	Vulpicida pinastri	lichenized	No specific Interaction	thallus_photosynthetic	Austria	central Europe	beetles, wood, larvae	DNA	passivley associated	Chakraborty et al. 2023	2023	341F / ITS3	ITS2		all fungal sequences
Basidiomycota	1	Wallemia canadensis	unspecified_saprotroph	No specific Interaction	filamentous_mycelium	Germany	central Europe	pupal_chamber, plugs, eggs	DNA	passivley associated	Baños-Quintana et al. 2024	2024	ITS1F / ITS2	ITS1		all fungal sequences
Basidiomycota	1	Wallemia mellicola	unspecified_saprotroph	No specific Interaction	filamentous_mycelium	China	Asia	Beetle	DNA	passivley associated	Liu et al. 2025	2025	metagenome	metagenome Shout gun		all fungal sequences
Basidiomycota	1	Wallemia muriae	unspecified_saprotroph	No specific Interaction	filamentous_mycelium	Germany	central Europe	pupal_chamber, plugs, eggs	DNA	passivley associated	Baños-Quintana et al. 2024	2024	ITS1F / ITS2	ITS1		all fungal sequences
Basidiomycota	1	Wallemia peruviensis	unspecified_saprotroph	No specific Interaction	filamentous_mycelium	Germany	central Europe	pupal_chamber, plugs, eggs	DNA	passivley associated	Baños-Quintana et al. 2024	2024	ITS1F / ITS2	ITS1		all fungal sequences
Basidiomycota	1	Wallemia tropicalis	unspecified_saprotroph	No specific Interaction	filamentous_mycelium	Germany	central Europe	pupal_chamber, plugs, eggs	DNA	passivley associated	Baños-Quintana et al. 2024	2024	ITS1F / ITS2	ITS1		all fungal sequences
Ascomycota		Wickerhamomyces anomalus	litter_saprotroph	animal-associated/opportunistic_human_parasite	yeast	Germany	central Europe	pupal_chamber, plugs, eggs	DNA	Potential core mycobiome	Baños-Quintana et al. 2024	2024	ITS1F / ITS2	ITS1		all fungal sequences
Ascomycota		Wickerhamomyces bisporus	litter_saprotroph	animal-associated/opportunistic_human_parasite	yeast	Germany	central Europe	pupal_chamber, plugs, eggs	DNA	Potential core mycobiome	Baños-Quintana et al. 2024	2024	ITS1F / ITS2	ITS1		all fungal sequences
Ascomycota		Wickerhamomyces bisporus	litter_saprotroph	animal-associated/opportunistic_human_parasite	yeast	Austria	central Europe	beetles, wood, larvae	DNA	Potential core mycobiome	Chakraborty et al. 2023	2023	341F / ITS3	ITS2		all fungal sequences
Ascomycota		Wickerhamomyces bisporus	litter_saprotroph	animal-associated/opportunistic_human_parasite	yeast	Czech	central Europe	beetles, wood, larvae	DNA	Potential core mycobiome	Chakraborty et al. 2023	2023	341F / ITS3	ITS2		all fungal sequences
Ascomycota		Wickerhamomyces bisporus	litter_saprotroph	animal-associated/opportunistic_human_parasite	yeast	Italy	southern Europe	Beetle	DNA	Potential core mycobiome	Giordano et al. 2013	2013	ITS3 / TW13	ITS2		fungal otus (DNA) + filamentous cultivable beetle symbionts (Culture)
Ascomycota		Wickerhamomyces bisporus	litter_saprotroph	animal-associated/opportunistic_human_parasite	yeast	Finland	northern Europe	mites on Beetles	Culture	Potential core mycobiome	Linnakoski et al. 2021	2021	ITS1-F / ITS4; T10 / Bt2a / Bt2b	ITS; ß-tubulin		cultivable beetle symbionts
Ascomycota		Wickerhamomyces bisporus	litter_saprotroph	animal-associated/opportunistic_human_parasite	yeast	Czech	central Europe	Betteles, larvae, galleries	DNA	Potential core mycobiome	Veselska et al. 2023	2023	ITS3_KYO2_NGS / ITS4_KYO3_NGS	ITS2		cultivable fungal species
Ascomycota		Wickerhamomyces bisporus	litter_saprotroph	animal-associated/opportunistic_human_parasite	yeast	Czech	central Europe	Betteles, larvae, galleries	Culture	Potential core mycobiome	Veselska et al. 2023	2023	ITS1 / NL4	ITS region		cultivable fungal species
Ascomycota		Wickerhamomyces strasburgensis	litter_saprotroph	animal-associated/opportunistic_human_parasite	yeast	Germany	central Europe	pupal_chamber, plugs, eggs	DNA	Potential core mycobiome	Baños-Quintana et al. 2024	2024	ITS1F / ITS2	ITS1		all fungal sequences
Ascomycota	2	Xenodevriesia strelitziicola	plant_pathogen	No specific Interaction	filamentous_mycelium	Germany	central Europe	pupal_chamber, plugs, eggs	DNA	passivley associated	Baños-Quintana et al. 2024	2024	ITS1F / ITS2	ITS1		all fungal sequences
Ascomycota	2	Xenodevriesia strelitziicola	plant_pathogen	No specific Interaction	filamentous_mycelium	Austria	central Europe	beetles, wood, larvae	DNA	passivley associated	Chakraborty et al. 2023	2023	341F / ITS3	ITS2		all fungal sequences
Ascomycota	1	Xenopolyscytalum pinea	litter_saprotroph	No specific Interaction	filamentous_mycelium	Germany	central Europe	pupal_chamber, plugs, eggs	DNA	passivley associated	Baños-Quintana et al. 2024	2024	ITS1F / ITS2	ITS1		all fungal sequences
Ascomycota	1	Xenopyrenochaetopsis pratorum	foliar_endophyte	No specific Interaction	filamentous_mycelium	Germany	central Europe	pupal_chamber, plugs, eggs	DNA	passivley associated	Baños-Quintana et al. 2024	2024	ITS1F / ITS2	ITS1		all fungal sequences
Ascomycota	1	Xylaria allantoidea	wood_saprotroph	No specific Interaction	filamentous_mycelium	Germany	central Europe	pupal_chamber, plugs, eggs	DNA	passivley associated	Baños-Quintana et al. 2024	2024	ITS1F / ITS2	ITS1		all fungal sequences
Ascomycota	1	Xylaria carpophila	wood_saprotroph	No specific Interaction	filamentous_mycelium	Germany	central Europe	pupal_chamber, plugs, eggs	DNA	passivley associated	Baños-Quintana et al. 2024	2024	ITS1F / ITS2	ITS1		all fungal sequences
Ascomycota	1	Xylopsora friesii	lichenized	No specific Interaction	thallus_photosynthetic	Czech	central Europe	beetles, wood, larvae	DNA	passivley associated	Chakraborty et al. 2023	2023	341F / ITS3	ITS2		all fungal sequences
Ascomycota		Yamadazyma mexicana	nectar/tap_saprotroph	arthropod-associated	yeast	Germany	central Europe	pupal_chamber, plugs, eggs	DNA	Potential core mycobiome	Baños-Quintana et al. 2024	2024	ITS1F / ITS2	ITS1		all fungal sequences
Ascomycota		Yamadazyma mexicana	nectar/tap_saprotroph	arthropod-associated	yeast	Czech	central Europe	gut	DNA	Potential core mycobiome	Chakraborty et al. 2020	2020	ITS3 / ITS4	ITS2		gut mycobiome
Ascomycota		Yamadazyma mexicana	nectar/tap_saprotroph	arthropod-associated	yeast	Austria	central Europe	beetles, wood, larvae	DNA	Potential core mycobiome	Chakraborty et al. 2023	2023	341F / ITS3	ITS2		all fungal sequences
Ascomycota		Yamadazyma mexicana	nectar/tap_saprotroph	arthropod-associated	yeast	Czech	central Europe	beetles, wood, larvae	DNA	Potential core mycobiome	Chakraborty et al. 2023	2023	341F / ITS3	ITS2		all fungal sequences
Ascomycota		Yamadazyma mexicana	nectar/tap_saprotroph	arthropod-associated	yeast	Italy	southern Europe	Beetle	DNA	Potential core mycobiome	Giordano et al. 2013	2013	ITS3 / TW13	ITS2		fungal otus (DNA) + filamentous cultivable beetle symbionts (Culture)
Ascomycota		Yamadazyma scolyti	nectar/tap_saprotroph	arthropod-associated	yeast	Czech	central Europe	gut	DNA	Potential core mycobiome	Chakraborty et al. 2020	2020	ITS3 / ITS4	ITS2		gut mycobiome
Ascomycota		Yamadazyma scolyti	nectar/tap_saprotroph	arthropod-associated	yeast	Austria	central Europe	beetles, wood, larvae	DNA	Potential core mycobiome	Chakraborty et al. 2023	2023	341F / ITS3	ITS2		all fungal sequences
Ascomycota		Yamadazyma scolyti	nectar/tap_saprotroph	arthropod-associated	yeast	Czech	central Europe	beetles, wood, larvae	DNA	Potential core mycobiome	Chakraborty et al. 2023	2023	341F / ITS3	ITS2		all fungal sequences
Ascomycota		Yamadazyma scolyti	nectar/tap_saprotroph	arthropod-associated	yeast	Italy	southern Europe	Beetle	DNA	Potential core mycobiome	Giordano et al. 2013	2013	ITS3 / TW13	ITS2		fungal otus (DNA) + filamentous cultivable beetle symbionts (Culture)
Ascomycota		Yamadazyma scolyti	nectar/tap_saprotroph	arthropod-associated	yeast	Czech	central Europe	Betteles, larvae, galleries	DNA	Potential core mycobiome	Veselska et al. 2023	2023	ITS3_KYO2_NGS / ITS4_KYO3_NGS	ITS2		cultivable fungal species
Ascomycota		Yamadazyma tenuis	nectar/tap_saprotroph	arthropod-associated	yeast	Germany	central Europe	pupal_chamber, plugs, eggs	DNA	Potential core mycobiome	Baños-Quintana et al. 2024	2024	ITS1F / ITS2	ITS1		all fungal sequences
Ascomycota		Yamadazyma tenuis	nectar/tap_saprotroph	arthropod-associated	yeast	Czech	central Europe	gut	DNA	Potential core mycobiome	Chakraborty et al. 2020	2020	ITS3 / ITS4	ITS2		gut mycobiome
Ascomycota		Yamadazyma tenuis	nectar/tap_saprotroph	arthropod-associated	yeast	Austria	central Europe	beetles, wood, larvae	DNA	Potential core mycobiome	Chakraborty et al. 2023	2023	341F / ITS3	ITS2		all fungal sequences
Ascomycota		Yamadazyma tenuis	nectar/tap_saprotroph	arthropod-associated	yeast	Czech	central Europe	beetles, wood, larvae	DNA	Potential core mycobiome	Chakraborty et al. 2023	2023	341F / ITS3	ITS2		all fungal sequences
Ascomycota		Yamadazyma tenuis	nectar/tap_saprotroph	arthropod-associated	yeast	Czech	central Europe	Betteles, larvae, galleries,	DNA	Potential core mycobiome	Veselska et al. 2023	2023	ITS3_KYO2_NGS / ITS4_KYO3_NGS	ITS2		cultivable fungal species
Ascomycota		Yamadazyma tenuis	nectar/tap_saprotroph	arthropod-associated	yeast	Czech	central Europe	Betteles, larvae, galleries	Culture	Potential core mycobiome	Veselska et al. 2023	2023	ITS1 / NL4	ITS region		cultivable fungal species
Basidiomycota	1	Yunzhangia auriculariae	NA	No specific Interaction	yeast	Germany	central Europe	pupal_chamber, plugs, eggs	DNA	passivley associated	Baños-Quintana et al. 2024	2024	ITS1F / ITS2	ITS1		all fungal sequences
Ascomycota	1	Zygoascus hellenicus	nectar/tap_saprotroph	opportunistic_human_parasite	yeast	Germany	central Europe	pupal_chamber, plugs, eggs	DNA	passivley associated	Baños-Quintana et al. 2024	2024	ITS1F / ITS2	ITS1		all fungal sequences
Ascomycota		Zygosaccharomyces bisporus	nectar/tap_saprotroph	arthropod-associated	yeast	Austria	central Europe	beetles, wood, larvae	DNA	Potential core mycobiome	Chakraborty et al. 2023	2023	341F / ITS3	ITS2		all fungal sequences
Ascomycota		Zygosaccharomyces bisporus	nectar/tap_saprotroph	arthropod-associated	yeast	Czech	central Europe	beetles, wood, larvae	DNA	Potential core mycobiome	Chakraborty et al. 2023	2023	341F / ITS3	ITS2		all fungal sequences
Ascomycota		Zygosaccharomyces pseudobailii	nectar/tap_saprotroph	arthropod-associated	yeast	Austria	central Europe	beetles, wood, larvae	DNA	Potential core mycobiome	Chakraborty et al. 2023	2023	341F / ITS3	ITS2		all fungal sequences
Ascomycota		Zygosaccharomyces pseudobailii	nectar/tap_saprotroph	arthropod-associated	yeast	Czech	central Europe	beetles, wood, larvae	DNA	Potential core mycobiome	Chakraborty et al. 2023	2023	341F / ITS3	ITS2		all fungal sequences
